# Supplementary material for: 3-Methyl-1,2,3,4,5,6,1′,2′,3′,4′-deca­hydro­spiro­[benz[f]isoquinoline-1,2′-naphthalen]-1′-one
Source: Acta Crystallogr Sect E Struct Rep Online. 2012 Oct 27;68(Pt 11):o3230. doi: 10.1107/S1600536812043309 (PMC3515312; doi:10.1107/S1600536812043309)
Supplement: Supplementary file 1 [file e-68-o3230-sup1.cif]

##############################################################################
#                                                                            #
# This CIF contains the data in a paper accepted for publication in          #
# Acta Crystallographica Section E. It conforms to the requirements of       #
# Notes for Authors for Acta Crystallographica Section E, and has been       #
# peer reviewed under the auspices of the IUCr Commission on Journals.       #
#                                                                            #
# Full details of the Crystallographic Information File format               #
# are given in the paper "The Crystallographic Information File (CIF):       #
# a New Standard Archive File for Crystallography" by S. R. Hall, F. H.      #
# Allen and I. D. Brown [Acta Cryst. (1991), A47, 655-685].                  #
#                                                                            #
# The current version of the core CIF dictionary is obtainable from          #
# ftp://ftp.iucr.org/pub/cif_core.dic.                                       #
#                                                                            #
# Software is freely available for graphical display of the structure(s)     #
# in this CIF. For information consult the CIF software page                 #
# http://www.iucr.org/resources/cif/software.                                #
#                                                                            #
# This file may be used for bona fide research purposes within the           #
# scientific community so long as proper attribution is given to the journal # 
# article from which it was obtained.                                        #
#                                                                            #
##############################################################################
data_global
_audit_creation_method     'from SHELXL97 CIF and IUCr SHELXL97-template'
_journal_date_recd_electronic     2012-10-14
_journal_date_accepted     2012-10-17
_journal_name_full     'Acta Crystallographica, Section E'
_journal_year     2012
_journal_volume     68
_journal_issue     11
_journal_page_first     o3230
_journal_page_last     o3230
_journal_paper_category     QO
_journal_paper_doi     10.1107/S1600536812043309
_journal_coeditor_code     RK2383
_publ_contact_author_name     'Sorho Siaka'
_publ_contact_author_address
;
Institut National Polytechnique Flix HOUPHOUT--BOIGNY, BP 1093 Yamoussoukro,
C\^ote d'Ivoire
;
_publ_contact_author_email     'ssiaka@inphb.edu.ci'
_publ_contact_author_fax     '+225(30)640406'
_publ_contact_author_phone     '+225(30)646666'
_publ_section_title
;\
3-Methyl-1,2,3,4,5,6,1',2',3',4'-decahydrospiro[benz[<i>f</i>]isoquinoline-1,\
2'-naphthalen]-1'-one
;
loop_
    _publ_author_name
    _publ_author_footnote
    _publ_author_address
    'Sohro Siaka' .
;
Institut National Polytechnique F\'elix HOUPHOU\"ET--BOIGNY, BP 1093
Yamoussoukro, C\^ote d'Ivoire
;
    'Anatoly T. Soldatenkov' .
;
Organic Chemistry Department, Peoples' Friendship University of Russia,
Miklukho--Maklaya St 6, Moscow, 117198, Russia
;
    'Anastasia V. Malkova' .
;
Organic Chemistry Department, Peoples' Friendship University of Russia,
Miklukho--Maklaya St 6, Moscow, 117198, Russia
;
    'Elena A. Sorokina' .
;
Organic Chemistry Department, Peoples' Friendship University of Russia,
Miklukho--Maklaya St 6, Moscow, 117198, Russia
;
    'Victor N. Khrustalev' .
;
X-Ray Structural Centre,
A.N. Nesmeyanov Institute of Organoelement Compounds,
Russian Academy of Sciences,
28 Vavilov St,
B-334, Moscow 119991, Russian Federation
;
data_I
_audit_creation_method     'SHELXL97'
_chemical_name_systematic
;\
3-Methyl-1,2,3,4,5,6,1',2',3',4'-decahydrospiro[benz[<i>f</i>]isoquinoline-
1,2'-naphthalen]-1'-one
;
_chemical_name_common     ?
_chemical_formula_moiety     'C23 H23 N O'
_chemical_formula_sum     'C23 H23 N O'
_chemical_formula_iupac     'C23 H23 N O'
_chemical_formula_weight     329.42
_chemical_melting_point_gt     432
_chemical_melting_point_lt     434
_symmetry_cell_setting     monoclinic
_symmetry_space_group_name_H-M     'C 2/c'
_symmetry_space_group_name_Hall     '-C 2yc'
loop_
    _symmetry_equiv_pos_as_xyz
    'x, y, z'
    '-x, y, -z+1/2'
    'x+1/2, y+1/2, z'
    '-x+1/2, y+1/2, -z+1/2'
    '-x, -y, -z'
    'x, -y, z-1/2'
    '-x+1/2, -y+1/2, -z'
    'x+1/2, -y+1/2, z-1/2'
_cell_length_a     27.645(6)
_cell_length_b     8.1613(15)
_cell_length_c     16.741(3)
_cell_angle_alpha     90.00
_cell_angle_beta     116.037(5)
_cell_angle_gamma     90.00
_cell_volume     3393.8(11)
_cell_formula_units_Z     8
_cell_measurement_reflns_used     4458
_cell_measurement_theta_min     2.47
_cell_measurement_theta_max     27.55
_cell_measurement_temperature     100(2)
_exptl_crystal_description     'prism'
_exptl_crystal_colour     'yellow'
_exptl_crystal_size_max     0.25
_exptl_crystal_size_mid     0.20
_exptl_crystal_size_min     0.18
_exptl_crystal_density_diffrn     1.289
_exptl_crystal_density_meas     ?
_exptl_crystal_density_method     'not measured'
_exptl_crystal_F_000     1408
_exptl_absorpt_coefficient_mu     0.078
_exptl_absorpt_correction_type     multi-scan
_exptl_absorpt_process_details     '(<i>SADABS</i>; Sheldrick, 2003)'
_exptl_absorpt_correction_T_min     0.981
_exptl_absorpt_correction_T_max     0.986
_exptl_special_details     ?
_diffrn_ambient_temperature     100(2)
_diffrn_radiation_type     MoK\a
_diffrn_radiation_wavelength     0.71073
_diffrn_radiation_source     'fine--focus sealed tube'
_diffrn_radiation_monochromator     'graphite'
_diffrn_measurement_device_type     'Bruker APEXII CCD'
_diffrn_measurement_method     '\f- and \w-scans'
_diffrn_detector_area_resol_mean     ?
_diffrn_reflns_number     21756
_diffrn_reflns_av_R_equivalents     0.0475
_diffrn_reflns_av_sigmaI/netI     0.0328
_diffrn_reflns_theta_min     2.47
_diffrn_reflns_theta_max     27.96
_diffrn_reflns_theta_full     27.96
_diffrn_measured_fraction_theta_max     0.996
_diffrn_measured_fraction_theta_full     0.996
_diffrn_reflns_limit_h_min     -36
_diffrn_reflns_limit_h_max     36
_diffrn_reflns_limit_k_min     -10
_diffrn_reflns_limit_k_max     10
_diffrn_reflns_limit_l_min     -22
_diffrn_reflns_limit_l_max     22
_refine_special_details
;
 Refinement of <i>F</i>^2^ against ALL reflections. The weighted
 <i>R</i>--factor <i>wR</i> and goodness of fit <i>S</i> are based on
 <i>F</i>^2^, conventional <i>R</i>--factors <i>R</i> are based on <i>F</i>,
 with <i>F</i> set to zero for negative <i>F</i>^2^. The threshold expression
 of <i>F</i>^2^ > \s(<i>F</i>^2^) is used only for calculating
 <i>R</i>--factors(gt) <i>etc</i>. and is not relevant to the choice of
 reflections for refinement. <i>R</i>--factors based on <i>F</i>^2^ are
 statistically about twice as large as those based on <i>F</i>, and
 <i>R</i>--factors based on ALL data will be even larger.
;
_reflns_number_total     4065
_reflns_number_gt     3080
_reflns_threshold_expression     'I>2\s(I)'
_refine_ls_structure_factor_coef     Fsqd
_refine_ls_matrix_type     full
_refine_ls_R_factor_all     0.0656
_refine_ls_R_factor_gt     0.0451
_refine_ls_wR_factor_gt     0.1090
_refine_ls_wR_factor_ref     0.1218
_refine_ls_goodness_of_fit_ref     1.002
_refine_ls_restrained_S_all     1.002
_refine_ls_number_reflns     4065
_refine_ls_number_parameters     227
_refine_ls_number_restraints     0
_refine_ls_hydrogen_treatment     constr
_refine_ls_weighting_scheme     calc
_refine_ls_weighting_details
            'calc w=1/[\s^2^(Fo^2^)+(0.0573P)^2^+3.1P] where P=(Fo^2^+2Fc^2^)/3'
_atom_sites_solution_hydrogens     geom
_atom_sites_solution_primary     direct
_atom_sites_solution_secondary     difmap
_refine_ls_shift/su_max     0.000
_refine_ls_shift/su_mean     0.000
_refine_diff_density_max     0.343
_refine_diff_density_min     -0.212
_refine_ls_extinction_method     'none'
_refine_ls_extinction_coef     ?
loop_
    _atom_type_symbol
    _atom_type_description
    _atom_type_scat_dispersion_real
    _atom_type_scat_dispersion_imag
    _atom_type_scat_source
    'C' 'C' 0.0033 0.0016
                         'International Tables Vol C Tables 4.2.6.8 and 6.1.1.4'
    'H' 'H' 0.0000 0.0000
                         'International Tables Vol C Tables 4.2.6.8 and 6.1.1.4'
    'N' 'N' 0.0061 0.0033
                         'International Tables Vol C Tables 4.2.6.8 and 6.1.1.4'
    'O' 'O' 0.0106 0.0060
                         'International Tables Vol C Tables 4.2.6.8 and 6.1.1.4'
_computing_data_collection     '<i>APEX2</i> (Bruker, 2005)'
_computing_cell_refinement     '<i>SAINT</i> (Bruker, 2001)'
_computing_data_reduction     '<i>SAINT</i> (Bruker, 2001)'
_computing_structure_solution     '<i>SHELXTL</i> (Sheldrick, 2008)'
_computing_structure_refinement     '<i>SHELXTL</i> (Sheldrick, 2008)'
_computing_molecular_graphics     '<i>SHELXTL</i> (Sheldrick, 2008)'
_computing_publication_material     '<i>SHELXTL</i> (Sheldrick, 2008)'
loop_
    _atom_site_type_symbol
    _atom_site_label
    _atom_site_fract_x
    _atom_site_fract_y
    _atom_site_fract_z
    _atom_site_U_iso_or_equiv
    _atom_site_adp_type
    _atom_site_calc_flag
    _atom_site_refinement_flags
    _atom_site_occupancy
    _atom_site_symmetry_multiplicity
    _atom_site_disorder_assembly
    _atom_site_disorder_group
    C C1 0.38819(6) 0.38415(17) 0.63564(9) 0.0186(3) Uani d . 1 1 . .
    C C2 0.41181(6) 0.31889(18) 0.73225(9) 0.0209(3) Uani d . 1 1 . .
    H H2A 0.4336 0.2196 0.7375 0.025 Uiso calc R 1 1 . .
    H H2B 0.4357 0.4029 0.7734 0.025 Uiso calc R 1 1 . .
    N N3 0.36865(5) 0.27950(15) 0.75652(8) 0.0218(3) Uani d . 1 1 . .
    C C4 0.33687(6) 0.14322(18) 0.70326(10) 0.0221(3) Uani d . 1 1 . .
    H H4A 0.3016 0.1428 0.7054 0.027 Uiso calc R 1 1 . .
    H H4B 0.3555 0.0396 0.7304 0.027 Uiso calc R 1 1 . .
    C C4A 0.32718(6) 0.14692(17) 0.60802(9) 0.0195(3) Uani d . 1 1 . .
    C C5 0.28684(6) 0.02231(18) 0.54966(10) 0.0228(3) Uani d . 1 1 . .
    H H5A 0.2504 0.0713 0.5236 0.027 Uiso calc R 1 1 . .
    H H5B 0.2867 -0.0731 0.5861 0.027 Uiso calc R 1 1 . .
    C C6 0.30040(6) -0.03436(18) 0.47565(10) 0.0233(3) Uani d . 1 1 . .
    H H6A 0.3335 -0.1018 0.5009 0.028 Uiso calc R 1 1 . .
    H H6B 0.2707 -0.1030 0.4332 0.028 Uiso calc R 1 1 . .
    C C6A 0.30877(6) 0.11093(18) 0.42766(10) 0.0210(3) Uani d . 1 1 . .
    C C7 0.29174(6) 0.10844(19) 0.33643(10) 0.0247(3) Uani d . 1 1 . .
    H H7 0.2731 0.0152 0.3032 0.030 Uiso calc R 1 1 . .
    C C8 0.30145(6) 0.2397(2) 0.29267(10) 0.0257(3) Uani d . 1 1 . .
    H H8 0.2895 0.2361 0.2301 0.031 Uiso calc R 1 1 . .
    C C9 0.32863(6) 0.37597(19) 0.34078(10) 0.0245(3) Uani d . 1 1 . .
    H H9 0.3358 0.4659 0.3115 0.029 Uiso calc R 1 1 . .
    C C10 0.34541(6) 0.38049(18) 0.43231(10) 0.0220(3) Uani d . 1 1 . .
    H H10 0.3639 0.4745 0.4648 0.026 Uiso calc R 1 1 . .
    C C10A 0.33571(6) 0.24990(18) 0.47763(9) 0.0190(3) Uani d . 1 1 . .
    C C10B 0.35079(6) 0.25256(17) 0.57463(9) 0.0187(3) Uani d . 1 1 . .
    C C11 0.38899(7) 0.2413(2) 0.85111(10) 0.0274(3) Uani d . 1 1 . .
    H H11A 0.3587 0.2200 0.8651 0.041 Uiso calc R 1 1 . .
    H H11B 0.4099 0.3344 0.8865 0.041 Uiso calc R 1 1 . .
    H H11C 0.4121 0.1441 0.8652 0.041 Uiso calc R 1 1 . .
    O O1' 0.46093(4) 0.29448(13) 0.60614(7) 0.0251(3) Uani d . 1 1 . .
    C C1' 0.43732(6) 0.41176(18) 0.61768(9) 0.0191(3) Uani d . 1 1 . .
    C C3' 0.35611(6) 0.54404(17) 0.62726(10) 0.0203(3) Uani d . 1 1 . .
    H H3A 0.3351 0.5709 0.5635 0.024 Uiso calc R 1 1 . .
    H H3B 0.3304 0.5258 0.6529 0.024 Uiso calc R 1 1 . .
    C C4' 0.39224(6) 0.68881(18) 0.67422(10) 0.0216(3) Uani d . 1 1 . .
    H H4C 0.3699 0.7886 0.6641 0.026 Uiso calc R 1 1 . .
    H H4D 0.4104 0.6676 0.7390 0.026 Uiso calc R 1 1 . .
    C C4'A 0.43388(6) 0.71699(18) 0.64079(10) 0.0210(3) Uani d . 1 1 . .
    C C5' 0.45125(6) 0.87444(19) 0.63298(11) 0.0259(3) Uani d . 1 1 . .
    H H5C 0.4363 0.9666 0.6487 0.031 Uiso calc R 1 1 . .
    C C6' 0.48995(7) 0.89823(19) 0.60268(11) 0.0286(4) Uani d . 1 1 . .
    H H6C 0.5008 1.0063 0.5969 0.034 Uiso calc R 1 1 . .
    C C7' 0.51303(6) 0.7651(2) 0.58076(10) 0.0263(3) Uani d . 1 1 . .
    H H7A 0.5400 0.7814 0.5609 0.032 Uiso calc R 1 1 . .
    C C8' 0.49630(6) 0.60865(19) 0.58814(10) 0.0225(3) Uani d . 1 1 . .
    H H8A 0.5122 0.5172 0.5736 0.027 Uiso calc R 1 1 . .
    C C8'A 0.45636(6) 0.58295(18) 0.61671(9) 0.0201(3) Uani d . 1 1 . .
loop_
    _atom_site_aniso_label
    _atom_site_aniso_U_11
    _atom_site_aniso_U_22
    _atom_site_aniso_U_33
    _atom_site_aniso_U_12
    _atom_site_aniso_U_13
    _atom_site_aniso_U_23
    C1 0.0219(7) 0.0156(7) 0.0175(7) 0.0003(5) 0.0080(6) -0.0009(5)
    C2 0.0237(7) 0.0184(7) 0.0182(7) 0.0011(6) 0.0071(6) -0.0007(5)
    N3 0.0268(6) 0.0213(6) 0.0169(6) -0.0007(5) 0.0092(5) -0.0014(5)
    C4 0.0277(8) 0.0184(7) 0.0220(7) 0.0002(6) 0.0126(6) 0.0007(6)
    C4A 0.0216(7) 0.0162(7) 0.0199(7) 0.0018(5) 0.0082(6) -0.0016(5)
    C5 0.0249(7) 0.0187(7) 0.0236(8) -0.0014(6) 0.0095(6) -0.0005(6)
    C6 0.0266(8) 0.0173(7) 0.0233(7) -0.0011(6) 0.0086(6) -0.0024(6)
    C6A 0.0230(7) 0.0179(7) 0.0209(7) 0.0031(5) 0.0085(6) -0.0015(6)
    C7 0.0275(8) 0.0219(7) 0.0217(7) 0.0011(6) 0.0081(6) -0.0051(6)
    C8 0.0309(8) 0.0277(8) 0.0181(7) 0.0039(6) 0.0105(6) -0.0010(6)
    C9 0.0297(8) 0.0233(8) 0.0217(7) 0.0023(6) 0.0125(6) 0.0024(6)
    C10 0.0254(7) 0.0191(7) 0.0213(7) 0.0003(6) 0.0100(6) -0.0021(6)
    C10A 0.0198(7) 0.0180(7) 0.0185(7) 0.0023(5) 0.0077(6) -0.0010(5)
    C10B 0.0202(7) 0.0161(6) 0.0183(7) 0.0018(5) 0.0069(6) -0.0011(5)
    C11 0.0352(9) 0.0263(8) 0.0197(8) 0.0007(7) 0.0113(7) 0.0015(6)
    O1' 0.0272(6) 0.0189(5) 0.0299(6) 0.0037(4) 0.0132(5) -0.0033(4)
    C1' 0.0213(7) 0.0184(7) 0.0153(7) 0.0013(5) 0.0060(5) -0.0005(5)
    C3' 0.0231(7) 0.0164(7) 0.0212(7) 0.0017(5) 0.0095(6) -0.0004(5)
    C4' 0.0261(7) 0.0166(7) 0.0220(7) 0.0023(6) 0.0105(6) -0.0030(6)
    C4'A 0.0219(7) 0.0185(7) 0.0184(7) 0.0007(5) 0.0049(6) -0.0011(5)
    C5' 0.0279(8) 0.0178(7) 0.0288(8) 0.0009(6) 0.0094(7) -0.0018(6)
    C6' 0.0294(8) 0.0197(7) 0.0325(9) -0.0036(6) 0.0097(7) 0.0028(6)
    C7' 0.0259(8) 0.0276(8) 0.0255(8) -0.0010(6) 0.0115(6) 0.0042(6)
    C8' 0.0246(7) 0.0215(7) 0.0193(7) 0.0035(6) 0.0077(6) 0.0017(6)
    C8'A 0.0218(7) 0.0188(7) 0.0170(7) 0.0001(5) 0.0060(6) -0.0001(5)
_geom_special_details
;
 All s.u.'s (except the s.u. in the dihedral angle between two l.s. planes)
 are estimated using the full covariance matrix. The cell s.u.'s are taken
 into account individually in the estimation of s.u.'s in distances, angles
 and torsion angles; correlations between s.u.'s in cell parameters are only
 used when they are defined by crystal symmetry. An approximate (isotropic)
 treatment of cell s.u.'s is used for estimating s.u.'s involving l.s. planes.
;
loop_
    _geom_bond_atom_site_label_1
    _geom_bond_atom_site_label_2
    _geom_bond_site_symmetry_2
    _geom_bond_distance
    _geom_bond_publ_flag
    C1 C10B . 1.5292(19) ?
    C1 C1' . 1.531(2) ?
    C1 C2 . 1.549(2) ?
    C1 C3' . 1.5491(19) ?
    C2 N3 . 1.4554(19) ?
    C2 H2A . 0.9900 ?
    C2 H2B . 0.9900 ?
    N3 C4 . 1.4548(19) ?
    N3 C11 . 1.4626(19) ?
    C4 C4A . 1.497(2) ?
    C4 H4A . 0.9900 ?
    C4 H4B . 0.9900 ?
    C4A C10B . 1.343(2) ?
    C4A C5 . 1.509(2) ?
    C5 C6 . 1.516(2) ?
    C5 H5A . 0.9900 ?
    C5 H5B . 0.9900 ?
    C6 C6A . 1.506(2) ?
    C6 H6A . 0.9900 ?
    C6 H6B . 0.9900 ?
    C6A C7 . 1.387(2) ?
    C6A C10A . 1.412(2) ?
    C7 C8 . 1.389(2) ?
    C7 H7 . 0.9500 ?
    C8 C9 . 1.385(2) ?
    C8 H8 . 0.9500 ?
    C9 C10 . 1.393(2) ?
    C9 H9 . 0.9500 ?
    C10 C10A . 1.401(2) ?
    C10 H10 . 0.9500 ?
    C10A C10B . 1.4889(19) ?
    C11 H11A . 0.9800 ?
    C11 H11B . 0.9800 ?
    C11 H11C . 0.9800 ?
    O1' C1' . 1.2207(17) ?
    C1' C8'A . 1.495(2) ?
    C3' C4' . 1.524(2) ?
    C3' H3A . 0.9900 ?
    C3' H3B . 0.9900 ?
    C4' C4'A . 1.502(2) ?
    C4' H4C . 0.9900 ?
    C4' H4D . 0.9900 ?
    C4'A C5' . 1.398(2) ?
    C4'A C8'A . 1.402(2) ?
    C5' C6' . 1.384(2) ?
    C5' H5C . 0.9500 ?
    C6' C7' . 1.389(2) ?
    C6' H6C . 0.9500 ?
    C7' C8' . 1.382(2) ?
    C7' H7A . 0.9500 ?
    C8' C8'A . 1.398(2) ?
    C8' H8A . 0.9500 ?
loop_
    _geom_angle_atom_site_label_1
    _geom_angle_atom_site_label_2
    _geom_angle_atom_site_label_3
    _geom_angle_site_symmetry_1
    _geom_angle_site_symmetry_3
    _geom_angle
    _geom_angle_publ_flag
    C10B C1 C1' . . 111.72(11) ?
    C10B C1 C2 . . 107.91(11) ?
    C1' C1 C2 . . 104.59(11) ?
    C10B C1 C3' . . 109.80(11) ?
    C1' C1 C3' . . 112.35(12) ?
    C2 C1 C3' . . 110.26(11) ?
    N3 C2 C1 . . 110.24(12) ?
    N3 C2 H2A . . 109.6 ?
    C1 C2 H2A . . 109.6 ?
    N3 C2 H2B . . 109.6 ?
    C1 C2 H2B . . 109.6 ?
    H2A C2 H2B . . 108.1 ?
    C4 N3 C2 . . 110.27(11) ?
    C4 N3 C11 . . 110.03(12) ?
    C2 N3 C11 . . 112.12(12) ?
    N3 C4 C4A . . 114.52(12) ?
    N3 C4 H4A . . 108.6 ?
    C4A C4 H4A . . 108.6 ?
    N3 C4 H4B . . 108.6 ?
    C4A C4 H4B . . 108.6 ?
    H4A C4 H4B . . 107.6 ?
    C10B C4A C4 . . 124.35(13) ?
    C10B C4A C5 . . 121.30(13) ?
    C4 C4A C5 . . 114.34(12) ?
    C4A C5 C6 . . 110.93(12) ?
    C4A C5 H5A . . 109.5 ?
    C6 C5 H5A . . 109.5 ?
    C4A C5 H5B . . 109.5 ?
    C6 C5 H5B . . 109.5 ?
    H5A C5 H5B . . 108.0 ?
    C6A C6 C5 . . 110.29(12) ?
    C6A C6 H6A . . 109.6 ?
    C5 C6 H6A . . 109.6 ?
    C6A C6 H6B . . 109.6 ?
    C5 C6 H6B . . 109.6 ?
    H6A C6 H6B . . 108.1 ?
    C7 C6A C10A . . 120.00(14) ?
    C7 C6A C6 . . 121.23(13) ?
    C10A C6A C6 . . 118.75(13) ?
    C6A C7 C8 . . 121.25(14) ?
    C6A C7 H7 . . 119.4 ?
    C8 C7 H7 . . 119.4 ?
    C9 C8 C7 . . 119.58(14) ?
    C9 C8 H8 . . 120.2 ?
    C7 C8 H8 . . 120.2 ?
    C8 C9 C10 . . 119.64(14) ?
    C8 C9 H9 . . 120.2 ?
    C10 C9 H9 . . 120.2 ?
    C9 C10 C10A . . 121.69(14) ?
    C9 C10 H10 . . 119.2 ?
    C10A C10 H10 . . 119.2 ?
    C10 C10A C6A . . 117.82(13) ?
    C10 C10A C10B . . 123.45(13) ?
    C6A C10A C10B . . 118.70(13) ?
    C4A C10B C10A . . 119.36(13) ?
    C4A C10B C1 . . 118.86(13) ?
    C10A C10B C1 . . 121.48(12) ?
    N3 C11 H11A . . 109.5 ?
    N3 C11 H11B . . 109.5 ?
    H11A C11 H11B . . 109.5 ?
    N3 C11 H11C . . 109.5 ?
    H11A C11 H11C . . 109.5 ?
    H11B C11 H11C . . 109.5 ?
    O1' C1' C8'A . . 121.05(13) ?
    O1' C1' C1 . . 119.84(13) ?
    C8'A C1' C1 . . 119.10(12) ?
    C4' C3' C1 . . 112.75(12) ?
    C4' C3' H3A . . 109.0 ?
    C1 C3' H3A . . 109.0 ?
    C4' C3' H3B . . 109.0 ?
    C1 C3' H3B . . 109.0 ?
    H3A C3' H3B . . 107.8 ?
    C4'A C4' C3' . . 111.25(12) ?
    C4'A C4' H4C . . 109.4 ?
    C3' C4' H4C . . 109.4 ?
    C4'A C4' H4D . . 109.4 ?
    C3' C4' H4D . . 109.4 ?
    H4C C4' H4D . . 108.0 ?
    C5' C4'A C8'A . . 118.47(14) ?
    C5' C4'A C4' . . 121.76(13) ?
    C8'A C4'A C4' . . 119.77(13) ?
    C6' C5' C4'A . . 121.04(14) ?
    C6' C5' H5C . . 119.5 ?
    C4'A C5' H5C . . 119.5 ?
    C5' C6' C7' . . 120.39(14) ?
    C5' C6' H6C . . 119.8 ?
    C7' C6' H6C . . 119.8 ?
    C8' C7' C6' . . 119.26(14) ?
    C8' C7' H7A . . 120.4 ?
    C6' C7' H7A . . 120.4 ?
    C7' C8' C8'A . . 120.98(14) ?
    C7' C8' H8A . . 119.5 ?
    C8'A C8' H8A . . 119.5 ?
    C8' C8'A C4'A . . 119.83(14) ?
    C8' C8'A C1' . . 118.57(13) ?
    C4'A C8'A C1' . . 121.56(13) ?
loop_
    _geom_torsion_atom_site_label_1
    _geom_torsion_atom_site_label_2
    _geom_torsion_atom_site_label_3
    _geom_torsion_atom_site_label_4
    _geom_torsion_site_symmetry_1
    _geom_torsion_site_symmetry_2
    _geom_torsion_site_symmetry_3
    _geom_torsion_site_symmetry_4
    _geom_torsion
    _geom_torsion_publ_flag
    C10B C1 C2 N3 . . . . -58.09(15) ?
    C1' C1 C2 N3 . . . . -177.18(11) ?
    C3' C1 C2 N3 . . . . 61.83(15) ?
    C1 C2 N3 C4 . . . . 65.76(15) ?
    C1 C2 N3 C11 . . . . -171.26(12) ?
    C2 N3 C4 C4A . . . . -39.30(17) ?
    C11 N3 C4 C4A . . . . -163.49(13) ?
    N3 C4 C4A C10B . . . . 8.3(2) ?
    N3 C4 C4A C5 . . . . -170.33(12) ?
    C10B C4A C5 C6 . . . . 32.90(19) ?
    C4 C4A C5 C6 . . . . -148.37(13) ?
    C4A C5 C6 C6A . . . . -50.93(16) ?
    C5 C6 C6A C7 . . . . -142.78(14) ?
    C5 C6 C6A C10A . . . . 38.82(18) ?
    C10A C6A C7 C8 . . . . 1.1(2) ?
    C6 C6A C7 C8 . . . . -177.28(14) ?
    C6A C7 C8 C9 . . . . 0.0(2) ?
    C7 C8 C9 C10 . . . . -0.7(2) ?
    C8 C9 C10 C10A . . . . 0.3(2) ?
    C9 C10 C10A C6A . . . . 0.8(2) ?
    C9 C10 C10A C10B . . . . -177.23(14) ?
    C7 C6A C10A C10 . . . . -1.5(2) ?
    C6 C6A C10A C10 . . . . 176.93(13) ?
    C7 C6A C10A C10B . . . . 176.67(13) ?
    C6 C6A C10A C10B . . . . -4.9(2) ?
    C4 C4A C10B C10A . . . . -176.81(13) ?
    C5 C4A C10B C10A . . . . 1.8(2) ?
    C4 C4A C10B C1 . . . . -3.0(2) ?
    C5 C4A C10B C1 . . . . 175.55(13) ?
    C10 C10A C10B C4A . . . . 161.01(14) ?
    C6A C10A C10B C4A . . . . -17.0(2) ?
    C10 C10A C10B C1 . . . . -12.6(2) ?
    C6A C10A C10B C1 . . . . 169.35(13) ?
    C1' C1 C10B C4A . . . . 141.08(13) ?
    C2 C1 C10B C4A . . . . 26.64(17) ?
    C3' C1 C10B C4A . . . . -93.57(15) ?
    C1' C1 C10B C10A . . . . -45.28(17) ?
    C2 C1 C10B C10A . . . . -159.72(12) ?
    C3' C1 C10B C10A . . . . 80.07(16) ?
    C10B C1 C1' O1' . . . . -43.04(18) ?
    C2 C1 C1' O1' . . . . 73.43(16) ?
    C3' C1 C1' O1' . . . . -166.97(13) ?
    C10B C1 C1' C8'A . . . . 138.38(13) ?
    C2 C1 C1' C8'A . . . . -105.15(14) ?
    C3' C1 C1' C8'A . . . . 14.45(17) ?
    C10B C1 C3' C4' . . . . -170.57(12) ?
    C1' C1 C3' C4' . . . . -45.58(16) ?
    C2 C1 C3' C4' . . . . 70.66(15) ?
    C1 C3' C4' C4'A . . . . 56.09(16) ?
    C3' C4' C4'A C5' . . . . 144.85(14) ?
    C3' C4' C4'A C8'A . . . . -35.28(19) ?
    C8'A C4'A C5' C6' . . . . -0.4(2) ?
    C4' C4'A C5' C6' . . . . 179.52(14) ?
    C4'A C5' C6' C7' . . . . -1.1(2) ?
    C5' C6' C7' C8' . . . . 1.0(2) ?
    C6' C7' C8' C8'A . . . . 0.4(2) ?
    C7' C8' C8'A C4'A . . . . -1.9(2) ?
    C7' C8' C8'A C1' . . . . 176.02(13) ?
    C5' C4'A C8'A C8' . . . . 1.8(2) ?
    C4' C4'A C8'A C8' . . . . -178.06(13) ?
    C5' C4'A C8'A C1' . . . . -176.02(13) ?
    C4' C4'A C8'A C1' . . . . 4.1(2) ?
    O1' C1' C8'A C8' . . . . 10.3(2) ?
    C1 C1' C8'A C8' . . . . -171.18(12) ?
    O1' C1' C8'A C4'A . . . . -171.88(14) ?
    C1 C1' C8'A C4'A . . . . 6.7(2) ?
loop_
    _geom_hbond_atom_site_label_D
    _geom_hbond_atom_site_label_H
    _geom_hbond_atom_site_label_A
    _geom_hbond_site_symmetry_A
    _geom_hbond_distance_DH
    _geom_hbond_distance_HA
    _geom_hbond_distance_DA
    _geom_hbond_angle_DHA
    _geom_hbond_publ_flag
    C9 H9 N3 6_565 0.95 2.59 3.534(2) 171 yes
_iucr_refine_instructions_details
;
TITL I in C2/c
CELL 0.71073  27.6446   8.1613  16.7414  90.000 116.037  90.000
ZERR    8.00   0.0056   0.0015   0.0030   0.000   0.005   0.000
LATT  7
SYMM -X, Y, 0.5-Z
SFAC C H N O
UNIT 184 184 8 8
TEMP -173.0
SIZE 0.18 0.20 0.25
OMIT     2   0   0
L.S. 12
BOND $H
ACTA
CONF
WGHT    0.057300    3.100000
FVAR       0.08379
C1    1    0.388190    0.384153    0.635635    11.00000    0.02189    0.01560 =
         0.01750   -0.00094    0.00795    0.00028
C2    1    0.411815    0.318894    0.732248    11.00000    0.02375    0.01843 =
         0.01819   -0.00067    0.00708    0.00107
AFIX  23
H2A   2    0.433597    0.219627    0.737515    11.00000   -1.20000
H2B   2    0.435660    0.402851    0.773409    11.00000   -1.20000
AFIX   0
N3    3    0.368648    0.279504    0.756520    11.00000    0.02682    0.02127 =
         0.01689   -0.00135    0.00921   -0.00065
C4    1    0.336865    0.143217    0.703262    11.00000    0.02770    0.01838 =
         0.02203    0.00066    0.01258    0.00024
AFIX  23
H4A   2    0.301637    0.142820    0.705385    11.00000   -1.20000
H4B   2    0.355469    0.039637    0.730362    11.00000   -1.20000
AFIX   0
C4A   1    0.327178    0.146916    0.608022    11.00000    0.02156    0.01620 =
         0.01987   -0.00162    0.00818    0.00178
C5    1    0.286836    0.022311    0.549659    11.00000    0.02486    0.01869 =
         0.02363   -0.00050    0.00946   -0.00144
AFIX  23
H5A   2    0.250377    0.071316    0.523642    11.00000   -1.20000
H5B   2    0.286677   -0.073073    0.586078    11.00000   -1.20000
AFIX   0
C6    1    0.300402   -0.034364    0.475650    11.00000    0.02663    0.01735 =
         0.02331   -0.00239    0.00856   -0.00109
AFIX  23
H6A   2    0.333521   -0.101805    0.500867    11.00000   -1.20000
H6B   2    0.270734   -0.103019    0.433188    11.00000   -1.20000
AFIX   0
C6A   1    0.308769    0.110934    0.427661    11.00000    0.02298    0.01793 =
         0.02091   -0.00147    0.00847    0.00313
C7    1    0.291742    0.108441    0.336431    11.00000    0.02754    0.02189 =
         0.02169   -0.00506    0.00810    0.00106
AFIX  43
H7    2    0.273091    0.015171    0.303242    11.00000   -1.20000
AFIX   0
C8    1    0.301445    0.239740    0.292670    11.00000    0.03092    0.02772 =
         0.01814   -0.00099    0.01046    0.00388
AFIX  43
H8    2    0.289510    0.236119    0.230136    11.00000   -1.20000
AFIX   0
C9    1    0.328631    0.375974    0.340783    11.00000    0.02974    0.02334 =
         0.02172    0.00235    0.01246    0.00234
AFIX  43
H9    2    0.335796    0.465856    0.311521    11.00000   -1.20000
AFIX   0
C10   1    0.345410    0.380485    0.432306    11.00000    0.02539    0.01906 =
         0.02131   -0.00205    0.01003    0.00032
AFIX  43
H10   2    0.363904    0.474535    0.464818    11.00000   -1.20000
AFIX   0
C10A  1    0.335711    0.249899    0.477633    11.00000    0.01983    0.01799 =
         0.01855   -0.00104    0.00774    0.00226
C10B  1    0.350792    0.252559    0.574627    11.00000    0.02022    0.01612 =
         0.01827   -0.00108    0.00695    0.00177
C11   1    0.388995    0.241339    0.851114    11.00000    0.03523    0.02632 =
         0.01971    0.00151    0.01131    0.00071
AFIX 137
H11A  2    0.358655    0.219976    0.865065    11.00000   -1.50000
H11B  2    0.409893    0.334382    0.886458    11.00000   -1.50000
H11C  2    0.412069    0.144087    0.865198    11.00000   -1.50000
AFIX   0
O1'   4    0.460928    0.294475    0.606143    11.00000    0.02716    0.01886 =
         0.02988   -0.00334    0.01318    0.00369
C1'   1    0.437321    0.411763    0.617678    11.00000    0.02133    0.01841 =
         0.01531   -0.00051    0.00602    0.00131
C3'   1    0.356106    0.544035    0.627264    11.00000    0.02311    0.01638 =
         0.02121   -0.00038    0.00945    0.00172
AFIX  23
H3A   2    0.335067    0.570901    0.563527    11.00000   -1.20000
H3B   2    0.330355    0.525815    0.652853    11.00000   -1.20000
AFIX   0
C4'   1    0.392239    0.688809    0.674221    11.00000    0.02612    0.01655 =
         0.02203   -0.00298    0.01055    0.00226
AFIX  23
H4C   2    0.369949    0.788597    0.664134    11.00000   -1.20000
H4D   2    0.410397    0.667596    0.738998    11.00000   -1.20000
AFIX   0
C4'A  1    0.433880    0.716991    0.640792    11.00000    0.02193    0.01846 =
         0.01842   -0.00112    0.00494    0.00073
C5'   1    0.451246    0.874442    0.632982    11.00000    0.02786    0.01775 =
         0.02876   -0.00180    0.00937    0.00092
AFIX  43
H5C   2    0.436251    0.966576    0.648718    11.00000   -1.20000
AFIX   0
C6'   1    0.489946    0.898234    0.602682    11.00000    0.02941    0.01973 =
         0.03252    0.00276    0.00967   -0.00357
AFIX  43
H6C   2    0.500780    1.006284    0.596851    11.00000   -1.20000
AFIX   0
C7'   1    0.513029    0.765075    0.580757    11.00000    0.02593    0.02760 =
         0.02550    0.00423    0.01152   -0.00098
AFIX  43
H7A   2    0.540018    0.781352    0.560902    11.00000   -1.20000
AFIX   0
C8'   1    0.496302    0.608645    0.588143    11.00000    0.02463    0.02148 =
         0.01928    0.00167    0.00768    0.00353
AFIX  43
H8A   2    0.512170    0.517198    0.573601    11.00000   -1.20000
AFIX   0
C8'A  1    0.456356    0.582947    0.616711    11.00000    0.02181    0.01877 =
         0.01700   -0.00006    0.00599    0.00012
HKLF 4
REM I in C2/c
REM R1 =  0.0451 for   3080 Fo > 4sig(Fo)  and  0.0656 for all   4065 data
REM    227 parameters refined using      0 restraints
END
WGHT      0.0573      2.6007
REM Highest difference peak  0.343,  deepest hole -0.212,  1-sigma level  0.049
Q1    1   0.3691  0.3222  0.6005  11.00000  0.05    0.34
Q2    1   0.4085  0.3983  0.6204  11.00000  0.05    0.34
Q3    1   0.4709  0.6043  0.5934  11.00000  0.05    0.31
Q4    1   0.4511  0.6546  0.6372  11.00000  0.05    0.28
Q5    1   0.3253  0.2355  0.5811  11.00000  0.05    0.27
Q6    1   0.3426  0.2619  0.5267  11.00000  0.05    0.26
Q7    1   0.3055  0.0331  0.4478  11.00000  0.05    0.25
Q8    1   0.4017  0.3545  0.6808  11.00000  0.05    0.25
Q9    1   0.3072  0.0887  0.5791  11.00000  0.05    0.25
Q10   1   0.4170  0.7030  0.6610  11.00000  0.05    0.24
Q11   1   0.4385  0.7940  0.6318  11.00000  0.05    0.23
Q12   1   0.3535  0.3453  0.3929  11.00000  0.05    0.23
Q13   1   0.3531  0.1581  0.6013  11.00000  0.05    0.23
Q14   1   0.2972  0.3214  0.3121  11.00000  0.05    0.23
Q15   1   0.3760  0.6147  0.6464  11.00000  0.05    0.23
Q16   1   0.2855  0.0040  0.5012  11.00000  0.05    0.23
Q17   1   0.3123  0.1993  0.4483  11.00000  0.05    0.22
Q18   1   0.4945  0.6847  0.5573  11.00000  0.05    0.22
Q19   1   0.3169  0.1067  0.3850  11.00000  0.05    0.22
Q20   1   0.4665  0.8977  0.6068  11.00000  0.05    0.21
;
