# Supplementary material for: 3-Methyl-1,2,3,4,5,6,1′,2′,3′,4′-deca­hydro­spiro­[benz[f]isoquinoline-1,2′-naphthalen]-1′-one
Source: Acta Crystallogr Sect E Struct Rep Online. 2012 Oct 27;68(Pt 11):o3230. doi: 10.1107/S1600536812043309 (PMC3515312; doi:10.1107/S1600536812043309)
Supplement: Supplementary file 2 [file e-68-o3230-Isup2.hkl]

# 
# h,k,l, Fc-squared, Fo-squared, sigma(Fo-squared) and status flag 
# 
data_I
_shelx_title ' CAT1 in C2/c' 
_shelx_refln_list_code          4 
_shelx_F_calc_maximum      378.20 
_exptl_crystal_F_000      1408.00 
_reflns_d_resolution_high  0.7581 
 
loop_ 
 _symmetry_equiv_pos_as_xyz 
 'x, y, z' 
 '-x, y, -z+1/2' 
 'x+1/2, y+1/2, z' 
 '-x+1/2, y+1/2, -z+1/2' 
 '-x, -y, -z' 
 'x, -y, z-1/2' 
 '-x+1/2, -y+1/2, -z' 
 'x+1/2, -y+1/2, z-1/2' 
 
_cell_length_a    27.6446 
_cell_length_b     8.1613 
_cell_length_c    16.7414 
_cell_angle_alpha  90.000 
_cell_angle_beta  116.037 
_cell_angle_gamma  90.000 
 
_shelx_F_squared_multiplier     1.000 
 
loop_ 
 _refln_index_h 
 _refln_index_k 
 _refln_index_l 
 _refln_F_squared_calc 
 _refln_F_squared_meas 
 _refln_F_squared_sigma 
 _refln_observed_status 
   4   0   0    15853.58    14320.86    183.62 o 
   6   0   0    54287.27    53179.64    673.34 o 
   8   0   0     8224.18     7862.41    105.89 o 
  10   0   0        9.47       14.68      8.67 o 
  12   0   0      499.44      511.89     17.35 o 
  14   0   0      976.55     1024.80     34.06 o 
  16   0   0       57.74        6.48     15.29 o 
  18   0   0     3694.77     3839.80     78.93 o 
  20   0   0     4370.03     4501.29     91.79 o 
  22   0   0      712.06      759.49     47.25 o 
  24   0   0      870.66      849.74     41.50 o 
  26   0   0       94.59       75.17     32.15 o 
  28   0   0       86.22      107.90     27.14 o 
  30   0   0      147.40       79.76     36.26 o 
  32   0   0      458.23      506.68     53.82 o 
   1   1   0    11618.94    11915.74    261.42 o 
   3   1   0     4526.62     4187.27     46.59 o 
   5   1   0    48175.75    44030.07    417.78 o 
   7   1   0    16221.42    14932.10    146.23 o 
   9   1   0     4703.25     4286.86     48.16 o 
  11   1   0      904.55      833.31     18.64 o 
  13   1   0     1025.41      959.60     20.04 o 
  15   1   0     1143.03     1088.68     23.95 o 
  17   1   0      608.37      651.17     18.79 o 
  19   1   0       11.82       11.43     12.56 o 
  21   1   0      294.37      261.05     19.11 o 
  23   1   0       38.73       22.40     14.72 o 
  25   1   0       29.64       21.32     15.54 o 
  27   1   0      882.75      902.57     39.84 o 
  29   1   0       64.78       61.21     21.08 o 
  31   1   0        9.09      -19.86     19.86 o 
   0   2   0    30188.91    36607.44    642.63 o 
   2   2   0     8839.94    10273.09    114.54 o 
   4   2   0    18646.17    18923.48    199.07 o 
   6   2   0        0.01       -2.16      6.77 o 
   8   2   0      684.60      632.54     13.03 o 
  10   2   0      338.87      468.40     15.02 o 
  12   2   0      197.31      251.13     12.29 o 
  14   2   0     2485.76     2320.98     33.91 o 
  16   2   0       68.87       85.56     11.10 o 
  18   2   0       11.83        0.58     10.68 o 
  20   2   0      152.02      165.72     16.34 o 
  22   2   0      145.49      130.93     19.52 o 
  24   2   0        2.68      -15.52     15.52 o 
  26   2   0      101.02       97.36     20.75 o 
  28   2   0       99.86       83.90     21.58 o 
  30   2   0      143.07      158.78     29.69 o 
  32   2   0        5.28      -15.87     21.95 o 
   1   3   0     5052.73     5372.04     90.44 o 
   3   3   0      288.80      307.90     17.29 o 
   5   3   0     5044.77     5256.09     58.73 o 
   7   3   0     2962.46     2720.50     55.98 o 
   9   3   0     4141.39     3958.99     47.98 o 
  11   3   0       54.67       12.36      7.30 o 
  13   3   0      187.47      162.75     12.25 o 
  15   3   0        0.89        1.60      9.31 o 
  17   3   0      269.89      278.87     17.87 o 
  19   3   0       75.11       42.49     15.07 o 
  21   3   0       27.87       25.63     15.24 o 
  23   3   0        0.34       -1.86     17.27 o 
  25   3   0       86.66      110.74     20.99 o 
  27   3   0      216.90      216.73     25.22 o 
  29   3   0       88.32       93.44     23.16 o 
  31   3   0       66.90       71.24     23.61 o 
   0   4   0      383.12      525.82     20.33 o 
   2   4   0      428.17      556.02     18.49 o 
   4   4   0      680.50      798.35     39.10 o 
   6   4   0      654.59      717.78     27.41 o 
   8   4   0     2180.93     2210.60     33.23 o 
  10   4   0       51.32       73.78     10.94 o 
  12   4   0     3304.35     3120.51     43.06 o 
  14   4   0     1766.00     1873.48     36.45 o 
  16   4   0      210.12      214.31     20.81 o 
  18   4   0     2523.63     2377.89     64.88 o 
  20   4   0       12.40       25.21     15.55 o 
  22   4   0      318.99      405.42     23.60 o 
  24   4   0      358.30      375.08     26.96 o 
  26   4   0       19.27       16.85     19.46 o 
  28   4   0        0.66      -18.11     19.77 o 
  30   4   0       32.00       45.63     22.75 o 
   1   5   0      794.47      807.02     19.11 o 
   3   5   0        3.84       14.93      8.51 o 
   5   5   0      334.93      348.03     12.91 o 
   7   5   0      280.66      300.85     14.97 o 
   9   5   0        1.67        5.49     10.32 o 
  11   5   0       54.15       38.18     11.67 o 
  13   5   0      599.37      588.94     23.04 o 
  15   5   0        8.40      -13.50     13.50 o 
  17   5   0      562.21      477.71     41.51 o 
  19   5   0      886.14      828.72     29.56 o 
  21   5   0      308.05      331.11     22.85 o 
  23   5   0      101.15      101.59     27.96 o 
  25   5   0       19.90       36.56     19.94 o 
  27   5   0       27.84       17.71     20.84 o 
  29   5   0        3.45      153.82     59.82 o 
   0   6   0     7536.45     7217.27    109.34 o 
   2   6   0      755.82      766.78     19.85 o 
   4   6   0      171.13      172.45     14.39 o 
   6   6   0     1380.23     1365.65     28.87 o 
   8   6   0       78.43       67.76     13.21 o 
  10   6   0      245.75      260.86     18.37 o 
  12   6   0      264.49      282.37     17.89 o 
  14   6   0      664.53      676.17     26.38 o 
  16   6   0      925.24      915.58     30.55 o 
  18   6   0       93.73       67.10     17.13 o 
  20   6   0      736.48      721.13     39.03 o 
  22   6   0      241.25      247.02     22.99 o 
  24   6   0      178.89      224.46     26.01 o 
  26   6   0      232.54      310.79     28.63 o 
   1   7   0     3101.88     2911.44     60.12 o 
   3   7   0       21.56       52.05     14.30 o 
   5   7   0       18.89       10.58     15.73 o 
   7   7   0      571.28      501.44     24.76 o 
   9   7   0     2400.82     2097.76     38.82 o 
  11   7   0     1635.73     1489.15     33.14 o 
  13   7   0      133.19      105.58     17.97 o 
  15   7   0        1.36       -8.54     15.26 o 
  17   7   0       45.97       53.84     17.52 o 
  19   7   0       18.93       -3.06     16.99 o 
  21   7   0        8.31       -5.16     19.80 o 
  23   7   0      373.47      455.09     31.42 o 
   0   8   0     5317.54     5265.53    139.32 o 
   2   8   0      996.01     1002.96     31.89 o 
   4   8   0       22.98        9.53     14.28 o 
   6   8   0     4328.95     4195.16     61.17 o 
   8   8   0       28.15       26.67     16.06 o 
  10   8   0       51.83       28.67     16.60 o 
  12   8   0      342.01      280.51     24.30 o 
  14   8   0       52.01       71.88     20.22 o 
  16   8   0       26.86       33.75     19.66 o 
  18   8   0     1141.51     1110.90     45.82 o 
  20   8   0      127.57      138.81     24.18 o 
   1   9   0       56.62       54.90     22.37 o 
   3   9   0       25.72       30.19     21.40 o 
   5   9   0      317.05      354.92     51.60 o 
   7   9   0      408.58      337.03     30.22 o 
   9   9   0      567.24      544.65     27.71 o 
  11   9   0       78.98       83.67     20.96 o 
  13   9   0      102.75      111.23     22.48 o 
  15   9   0       73.01      113.80     23.04 o 
  17   9   0      568.77      657.84     35.82 o 
   0  10   0      103.93      121.01     38.66 o 
   2  10   0     1400.90     1527.22     52.75 o 
   4  10   0      844.67      856.18     47.49 o 
   6  10   0      870.33      908.61     65.99 o 
   8  10   0        6.95      -29.28     33.38 o 
  10  10   0      451.92      444.50     40.82 o 
 -33   1   1      142.52      154.91     29.64 o 
 -31   1   1        0.63        7.50     20.00 o 
 -29   1   1      101.57      104.73     21.89 o 
 -27   1   1       48.19       20.94     18.02 o 
 -25   1   1       12.97        6.22     15.03 o 
 -23   1   1        1.72       -2.90     14.25 o 
 -21   1   1       43.02       34.23     14.05 o 
 -19   1   1     1463.04     1486.22     28.05 o 
 -17   1   1     1079.55     1112.04     23.33 o 
 -15   1   1      331.27      358.44     14.06 o 
 -13   1   1     1758.81     1809.18     27.81 o 
 -11   1   1     5746.19     5565.58     61.32 o 
  -9   1   1      247.34      254.67     10.01 o 
  -7   1   1    42966.84    42777.65    406.73 o 
  -5   1   1    70714.37    70003.09    626.71 o 
  -3   1   1    11290.04    11682.83    106.66 o 
  -1   1   1    23141.81    27758.25    407.31 o 
   1   1   1    16730.49    18480.85    176.91 o 
   3   1   1      462.37      451.20     11.98 o 
   5   1   1     3981.05     3383.46     34.92 o 
   7   1   1     6502.92     6074.89     64.19 o 
   9   1   1     1509.09     1429.34     22.45 o 
  11   1   1        9.74        2.22      8.04 o 
  13   1   1     1232.39     1252.71     23.14 o 
  15   1   1     3590.54     3632.70     47.08 o 
  17   1   1      219.42      215.88     16.25 o 
  19   1   1      474.17      472.52     25.80 o 
  21   1   1      108.41      109.81     16.06 o 
  23   1   1     1643.87     1693.43     38.90 o 
  25   1   1        0.10       22.59     17.52 o 
  27   1   1       46.60       54.25     19.94 o 
  29   1   1        0.67       22.22     19.88 o 
  31   1   1       58.49       58.63     23.30 o 
 -32   2   1        1.84       -2.66     21.46 o 
 -30   2   1      464.13      427.81     30.49 o 
 -28   2   1       52.90       40.85     20.24 o 
 -26   2   1        2.81       -4.04     17.52 o 
 -24   2   1      256.29      207.32     21.57 o 
 -22   2   1      194.80      157.26     19.86 o 
 -20   2   1      722.33      724.60     22.13 o 
 -18   2   1     1519.36     1480.53     28.13 o 
 -16   2   1       75.00       54.60     10.53 o 
 -14   2   1     1081.07     1084.89     21.87 o 
 -12   2   1    12201.56    11378.18    117.22 o 
 -10   2   1     4260.30     4402.63     78.55 o 
  -8   2   1      813.40      753.40     16.05 o 
  -6   2   1    17192.09    16142.54    158.30 o 
  -4   2   1    18249.24    17777.97    229.79 o 
  -2   2   1     8212.06     8030.27    121.28 o 
   0   2   1        5.81       18.96     13.10 o 
   2   2   1     1791.10     1786.58     24.17 o 
   4   2   1      160.84      210.38      8.06 o 
   6   2   1     7319.57     6502.78     63.94 o 
   8   2   1      923.39      819.09     32.25 o 
  10   2   1      903.78      771.97     21.80 o 
  12   2   1     2766.23     2465.70     34.75 o 
  14   2   1      169.46      134.29     15.39 o 
  16   2   1     1135.24     1120.25     24.29 o 
  18   2   1      624.18      654.18     23.25 o 
  20   2   1       17.58       20.50     13.95 o 
  22   2   1       18.27       17.57     16.97 o 
  24   2   1       32.74        4.66     17.81 o 
  26   2   1       38.48       46.07     19.45 o 
  28   2   1      277.21      266.29     26.60 o 
  30   2   1       25.18       -4.76     20.82 o 
 -31   3   1       44.86       59.60     23.26 o 
 -29   3   1      143.06      179.55     24.80 o 
 -27   3   1     2066.67     2039.94     76.95 o 
 -25   3   1     1657.31     1710.54     46.09 o 
 -23   3   1     3564.54     3502.49     65.37 o 
 -21   3   1      981.46      908.85     28.86 o 
 -19   3   1      926.02      852.20     26.98 o 
 -17   3   1      774.00      801.09     24.34 o 
 -15   3   1      876.87      925.31     21.09 o 
 -13   3   1      145.91      135.02     11.79 o 
 -11   3   1     1742.39     1837.81     28.91 o 
  -9   3   1     7940.20     8618.25    158.07 o 
  -7   3   1    27837.46    29858.38    289.46 o 
  -5   3   1     2263.35     2627.57     34.11 o 
  -3   3   1        8.06       41.30      9.64 o 
  -1   3   1     3544.89     4167.83     47.01 o 
   1   3   1     7371.92     7814.16     75.99 o 
   3   3   1      699.13      764.83     15.13 o 
   5   3   1       42.99       36.38      8.07 o 
   7   3   1      269.48      312.76     12.38 o 
   9   3   1     6762.12     7436.24     80.96 o 
  11   3   1     2366.77     2407.11     31.08 o 
  13   3   1      487.75      515.50     19.18 o 
  15   3   1     1812.18     1892.49     31.90 o 
  17   3   1      213.10      147.86     17.51 o 
  19   3   1      950.97      922.24     28.43 o 
  21   3   1     1184.71     1150.22     39.77 o 
  23   3   1      531.80      572.99     29.61 o 
  25   3   1      276.63      331.56     26.68 o 
  27   3   1      616.49      516.17     31.56 o 
  29   3   1      259.56      271.03     31.32 o 
 -30   4   1        2.38        8.64     21.45 o 
 -28   4   1       73.98       61.22     21.54 o 
 -26   4   1       19.24       82.94     33.93 o 
 -24   4   1     1091.77     1004.60     55.50 o 
 -22   4   1      693.35      707.69     27.83 o 
 -20   4   1      834.26      844.84     28.90 o 
 -18   4   1     7104.63     6480.06     86.67 o 
 -16   4   1      987.14      892.07     27.24 o 
 -14   4   1        0.53       -4.85     10.03 o 
 -12   4   1     1403.85     1407.46     26.57 o 
 -10   4   1       51.87       70.08     10.45 o 
  -8   4   1     2696.05     2833.42     38.94 o 
  -6   4   1     1302.40     1392.41     24.87 o 
  -4   4   1       60.10       69.65     11.09 o 
  -2   4   1       38.89       57.13     12.60 o 
   0   4   1      558.42      641.21     32.31 o 
   2   4   1      461.65      520.27     14.64 o 
   4   4   1        4.11        1.15      8.34 o 
   6   4   1      142.47      153.73     11.68 o 
   8   4   1       12.84        4.45      9.18 o 
  10   4   1     3348.26     3149.58     43.00 o 
  12   4   1      147.24      218.95     13.73 o 
  14   4   1      145.11      147.82     15.53 o 
  16   4   1      277.69      268.92     25.76 o 
  18   4   1       70.21       56.11     17.38 o 
  20   4   1     1869.12     1838.28     40.95 o 
  22   4   1     3262.32     3074.26     61.86 o 
  24   4   1      334.57      396.72     27.46 o 
  26   4   1       20.79       20.46     20.13 o 
  28   4   1      529.78      639.54     35.76 o 
 -29   5   1        8.78       -0.03     21.65 o 
 -27   5   1      290.98      276.70     27.20 o 
 -25   5   1       43.18       32.33     19.33 o 
 -23   5   1       60.49       53.11     17.80 o 
 -21   5   1      171.18      141.70     19.17 o 
 -19   5   1      140.74      147.82     18.25 o 
 -17   5   1       39.00       62.96     15.99 o 
 -15   5   1     1138.14     1081.07     30.28 o 
 -13   5   1      447.70      475.30     19.24 o 
 -11   5   1     1058.11      972.48     26.03 o 
  -9   5   1     2086.36     2019.07     33.86 o 
  -7   5   1       56.95       72.81     11.08 o 
  -5   5   1       31.90       49.87      8.74 o 
  -3   5   1      140.59      172.66     11.54 o 
  -1   5   1      896.93      936.54     19.57 o 
   1   5   1      330.54      429.27     14.56 o 
   3   5   1      136.14      162.53     10.87 o 
   5   5   1     2822.77     2908.48     37.23 o 
   7   5   1       56.79       55.49     12.12 o 
   9   5   1       21.76        9.91     10.62 o 
  11   5   1      425.50      498.49     19.22 o 
  13   5   1      223.38      242.82     17.90 o 
  15   5   1      254.17      247.15     18.89 o 
  17   5   1      273.05      260.65     20.10 o 
  19   5   1        0.01      -14.71     15.06 o 
  21   5   1       11.74      -15.11     15.11 o 
  23   5   1       20.83       31.51     19.13 o 
  25   5   1      279.88      282.29     28.74 o 
  27   5   1        6.66       -0.88     20.61 o 
 -26   6   1       34.94       55.94     24.28 o 
 -24   6   1      510.72      492.44     28.12 o 
 -22   6   1      102.57       80.49     18.89 o 
 -20   6   1     2862.68     2772.46     58.37 o 
 -18   6   1      195.16      139.84     21.97 o 
 -16   6   1      149.34      108.14     17.38 o 
 -14   6   1     1109.00     1115.30     31.70 o 
 -12   6   1     3783.75     3220.09     53.90 o 
 -10   6   1      646.49      617.57     22.13 o 
  -8   6   1       22.16       15.90     12.24 o 
  -6   6   1     5370.50     5014.73     63.56 o 
  -4   6   1      409.44      464.05     16.30 o 
  -2   6   1      672.95      721.04     19.43 o 
   0   6   1        2.44       25.02     10.62 o 
   2   6   1      203.21      215.33     13.58 o 
   4   6   1      377.55      406.12     18.12 o 
   6   6   1      138.04      162.06     14.77 o 
   8   6   1       78.33       82.16     13.49 o 
  10   6   1      147.84      167.06     16.02 o 
  12   6   1        1.34       13.68     14.47 o 
  14   6   1       80.32       86.86     16.55 o 
  16   6   1      279.04      230.70     20.13 o 
  18   6   1       28.20       22.77     16.01 o 
  20   6   1       93.49       71.01     18.46 o 
  22   6   1      912.93      937.57     34.46 o 
  24   6   1     1514.45     1629.89     48.85 o 
  26   6   1      265.89      328.58     29.07 o 
 -25   7   1     1996.38     2085.87     66.20 o 
 -23   7   1     1247.74     1418.34     45.85 o 
 -21   7   1      429.07      522.63     31.90 o 
 -19   7   1      227.04      209.14     23.92 o 
 -17   7   1      653.87      621.93     31.25 o 
 -15   7   1        0.58        5.36     15.35 o 
 -13   7   1       50.68       15.00     18.05 o 
 -11   7   1     1641.73     1685.60     35.31 o 
  -9   7   1        8.21       33.66     13.98 o 
  -7   7   1     1884.74     1813.32     45.67 o 
  -5   7   1    14701.18    14559.85    155.92 o 
  -3   7   1      261.99      233.62     17.77 o 
  -1   7   1     1180.29     1358.08     48.47 o 
   1   7   1     4764.11     4698.33     62.57 o 
   3   7   1      155.63      170.81     22.74 o 
   5   7   1      165.90      173.47     16.60 o 
   7   7   1       63.55       44.14     14.43 o 
   9   7   1      467.92      512.43     22.27 o 
  11   7   1       83.21       34.16     20.81 o 
  13   7   1       32.69       28.15     15.70 o 
  15   7   1      295.76      312.06     22.57 o 
  17   7   1      124.80      111.27     36.84 o 
  19   7   1      133.87      119.38     19.92 o 
  21   7   1     1347.17     1482.91     57.00 o 
  23   7   1      460.30      510.53     39.60 o 
 -22   8   1      261.51      245.34     28.18 o 
 -20   8   1       76.37       84.05     30.05 o 
 -18   8   1       63.30       61.38     21.27 o 
 -16   8   1      233.49      294.63     33.59 o 
 -14   8   1      665.77      691.73     57.49 o 
 -12   8   1      834.47      836.54     42.68 o 
 -10   8   1       30.11       23.92     16.31 o 
  -8   8   1      323.82      327.56     26.75 o 
  -6   8   1      212.34      187.47     19.58 o 
  -4   8   1       60.61       44.27     16.09 o 
  -2   8   1       30.90       57.26     19.40 o 
   0   8   1     2305.39     2198.83     44.80 o 
   2   8   1     1036.94      942.78     30.95 o 
   4   8   1       69.60       39.52     15.51 o 
   6   8   1     2090.53     1967.95     44.92 o 
   8   8   1      164.85      219.37     18.59 o 
  10   8   1       14.63       21.66     16.16 o 
  12   8   1        2.21        4.11     16.36 o 
  14   8   1       96.99      109.39     21.02 o 
  16   8   1      257.04      276.08     26.04 o 
  18   8   1        0.08      -18.71     18.84 o 
  20   8   1      105.75      133.78     27.53 o 
 -17   9   1       36.06        8.92     21.25 o 
 -15   9   1       19.32       10.63     20.23 o 
 -13   9   1      321.48      366.14     33.20 o 
 -11   9   1       45.44       24.92     19.74 o 
  -9   9   1      546.28      543.17     27.74 o 
  -7   9   1      661.45      682.97     34.96 o 
  -5   9   1      967.53      894.06     35.90 o 
  -3   9   1      336.52      301.17     25.47 o 
  -1   9   1      527.66      622.15     31.38 o 
   1   9   1      478.59      566.54     44.20 o 
   3   9   1       78.06       72.99     22.84 o 
   5   9   1      538.15      526.93     33.71 o 
   7   9   1        0.93      -14.05     20.54 o 
   9   9   1       14.45       21.04     21.26 o 
  11   9   1      238.40      297.84     51.03 o 
  13   9   1      660.91      728.68     40.11 o 
  15   9   1      885.81      993.41     63.52 o 
  17   9   1      612.01      633.06     50.87 o 
 -12  10   1      913.99      902.49     51.41 o 
 -10  10   1       72.63       81.80     29.38 o 
  -8  10   1      696.62      705.10     40.31 o 
  -6  10   1      130.11      111.59     28.37 o 
  -4  10   1       97.01       72.33     25.76 o 
  -2  10   1      222.77      227.33     29.51 o 
   0  10   1        7.90        6.96     22.67 o 
   2  10   1       27.29      -16.23     22.93 o 
   4  10   1        0.15        7.20     23.69 o 
   6  10   1       84.96       77.02     25.72 o 
   8  10   1        0.00      -25.01     25.01 o 
  10  10   1        0.23       29.66     35.93 o 
 -34   0   2      208.52      149.60     48.43 o 
 -32   0   2       21.27       56.37     35.49 o 
 -30   0   2     2164.88     2181.96     87.11 o 
 -28   0   2       89.22       81.01     25.65 o 
 -26   0   2     1814.61     1734.91     89.33 o 
 -24   0   2      659.07      713.70     38.28 o 
 -22   0   2      231.67      237.93     26.31 o 
 -20   0   2      322.61      382.11     39.18 o 
 -18   0   2     1260.89     1124.62     43.79 o 
 -16   0   2     1944.72     2040.68     38.63 o 
 -14   0   2     2126.74     2430.08     42.61 o 
 -12   0   2    14596.35    14194.91    187.27 o 
 -10   0   2     2211.97     2175.14     36.60 o 
  -8   0   2    18291.54    18230.42    264.32 o 
  -6   0   2    10063.31     9771.83    127.27 o 
  -4   0   2     8543.10     9103.56    203.72 o 
  -2   0   2    40823.48    41167.23   1239.82 o 
   0   0   2       46.42      107.31      7.61 o 
   2   0   2    25044.85    25941.21    361.61 o 
   4   0   2   143033.31   140852.52   1773.98 o 
   6   0   2    33705.80    33554.89    425.05 o 
   8   0   2     9193.15     8882.94    120.31 o 
  10   0   2       10.79        7.96     12.86 o 
  12   0   2     2370.54     2199.05     40.28 o 
  14   0   2       22.11       -0.19     10.07 o 
  16   0   2     3640.17     3529.22     74.22 o 
  18   0   2       27.91       10.80     17.77 o 
  20   0   2      980.89      925.13     40.53 o 
  22   0   2        6.67      -12.37     19.45 o 
  24   0   2      170.80      144.91     26.14 o 
  26   0   2        7.67       26.58     23.56 o 
  28   0   2      286.85      327.90     43.80 o 
  30   0   2      444.96      373.16     62.67 o 
 -33   1   2       19.48       71.12     26.31 o 
 -31   1   2       13.33        5.74     19.99 o 
 -29   1   2       76.39       52.50     20.10 o 
 -27   1   2       78.99       96.46     20.25 o 
 -25   1   2     1732.06     1684.60     45.91 o 
 -23   1   2       88.69       90.17     15.62 o 
 -21   1   2      170.64      165.34     18.26 o 
 -19   1   2     2337.43     2293.68     35.76 o 
 -17   1   2       77.36       44.22     10.26 o 
 -15   1   2      100.73      131.17     15.25 o 
 -13   1   2     8477.21     7948.84     84.71 o 
 -11   1   2     7737.03     7397.94     72.51 o 
  -9   1   2     1000.62      916.38     14.89 o 
  -7   1   2    15031.52    14105.13    137.82 o 
  -5   1   2     8007.22     7321.82     72.40 o 
  -3   1   2      530.04      510.72     18.57 o 
  -1   1   2     4557.36     4327.42     48.21 o 
   1   1   2      520.34      545.67     14.71 o 
   3   1   2    14486.38    13557.09    132.43 o 
   5   1   2      571.90      528.12     11.63 o 
   7   1   2     1097.49     1005.64     20.05 o 
   9   1   2     1867.63     1757.31     26.54 o 
  11   1   2      215.00      235.36     11.81 o 
  13   1   2      245.37      268.54     12.92 o 
  15   1   2     1238.26     1207.63     24.19 o 
  17   1   2      432.45      471.69     22.19 o 
  19   1   2      412.43      390.94     20.50 o 
  21   1   2      201.31      209.75     18.50 o 
  23   1   2       16.58        7.97     14.87 o 
  25   1   2      609.09      594.35     30.37 o 
  27   1   2       11.46       25.42     19.42 o 
  29   1   2       28.15       24.57     21.14 o 
  31   1   2       97.65      135.20     41.30 o 
 -32   2   2       16.56       12.71     21.24 o 
 -30   2   2        9.16       -3.43     19.26 o 
 -28   2   2      106.97       65.04     25.59 o 
 -26   2   2      388.89      383.84     26.33 o 
 -24   2   2      142.83      152.49     20.20 o 
 -22   2   2      216.88      225.04     21.07 o 
 -20   2   2      208.56      206.64     15.14 o 
 -18   2   2     2147.28     2070.84     40.79 o 
 -16   2   2      124.62      131.83     11.75 o 
 -14   2   2      550.69      572.42     16.76 o 
 -12   2   2     8083.27     8244.02     81.21 o 
 -10   2   2     3770.40     3721.75     40.66 o 
  -8   2   2       19.90       -3.39      7.28 o 
  -6   2   2     2166.24     2253.90     38.85 o 
  -4   2   2        0.04       22.68      6.13 o 
  -2   2   2     4681.60     5066.85     59.48 o 
   0   2   2    16385.72    18178.79    165.15 o 
   2   2   2     1916.50     2085.86     30.62 o 
   4   2   2     1845.34     1846.20     26.11 o 
   6   2   2     5233.95     5201.06     53.17 o 
   8   2   2      332.14      348.46     11.33 o 
  10   2   2    12303.89    12505.25    119.13 o 
  12   2   2     1806.44     1889.53     29.91 o 
  14   2   2      585.49      542.64     17.40 o 
  16   2   2     1844.27     1876.08     32.16 o 
  18   2   2      140.04      102.08     13.64 o 
  20   2   2      789.19      860.43     27.85 o 
  22   2   2      144.16      180.18     21.12 o 
  24   2   2      653.91      684.86     32.27 o 
  26   2   2       16.85      -17.52     17.52 o 
  28   2   2        5.42        8.52     19.99 o 
  30   2   2      229.08      208.40     27.17 o 
 -31   3   2        6.23       18.40     23.77 o 
 -29   3   2       47.90       60.06     21.26 o 
 -27   3   2       24.18       18.22     19.07 o 
 -25   3   2     1843.44     1681.56     45.02 o 
 -23   3   2        1.03       -7.36     16.40 o 
 -21   3   2      733.39      667.70     25.57 o 
 -19   3   2     1976.82     1867.38     37.82 o 
 -17   3   2      607.92      644.07     25.01 o 
 -15   3   2      334.89      319.92     12.17 o 
 -13   3   2      536.66      499.54     18.88 o 
 -11   3   2    12151.83    11890.77    122.98 o 
  -9   3   2       32.02       59.12      9.63 o 
  -7   3   2     1702.40     1722.91     27.22 o 
  -5   3   2        4.13       -2.88      9.89 o 
  -3   3   2     4124.17     4186.73     61.30 o 
  -1   3   2      328.45      416.62     11.88 o 
   1   3   2      929.02      975.72     16.98 o 
   3   3   2      374.75      428.99     12.32 o 
   5   3   2    29247.48    29363.68    266.25 o 
   7   3   2     4512.82     4645.22     66.68 o 
   9   3   2     1191.47     1225.47     20.76 o 
  11   3   2     2479.90     2440.21     33.35 o 
  13   3   2      336.19      343.86     14.90 o 
  15   3   2       10.55       22.01     10.74 o 
  17   3   2      166.65      151.86     15.97 o 
  19   3   2      753.87      703.24     26.11 o 
  21   3   2        0.04      -14.07     15.98 o 
  23   3   2      332.87      343.61     25.54 o 
  25   3   2       30.94       13.42     19.22 o 
  27   3   2       13.05       16.39     20.47 o 
  29   3   2      174.62      246.73     27.74 o 
 -30   4   2       83.30       81.84     23.12 o 
 -28   4   2       95.39       81.91     22.02 o 
 -26   4   2      253.40      276.30     36.03 o 
 -24   4   2     1282.86     1317.84     40.28 o 
 -22   4   2       35.13       -0.41     15.63 o 
 -20   4   2     1170.00     1116.20     34.29 o 
 -18   4   2     3567.70     3636.39     57.10 o 
 -16   4   2     7628.08     7235.27     92.27 o 
 -14   4   2       34.99       23.84     10.73 o 
 -12   4   2     6187.89     6347.11     82.92 o 
 -10   4   2      354.54      525.01     16.95 o 
  -8   4   2      437.41      453.73     15.61 o 
  -6   4   2      169.68      229.59     10.11 o 
  -4   4   2     6150.29     7247.40     73.36 o 
  -2   4   2       18.72        4.97      8.21 o 
   0   4   2      338.33      409.59     13.21 o 
   2   4   2      640.80      679.53     31.57 o 
   4   4   2     3230.66     3722.58     42.94 o 
   6   4   2      413.63      507.84     14.54 o 
   8   4   2      801.48      853.79     22.87 o 
  10   4   2     1289.79     1332.39     22.84 o 
  12   4   2     1325.42     1348.36     26.43 o 
  14   4   2        9.78       -8.93     12.60 o 
  16   4   2       20.47       67.48     17.41 o 
  18   4   2      137.29      114.78     19.17 o 
  20   4   2     1056.41     1063.91     32.44 o 
  22   4   2      895.12      889.46     35.25 o 
  24   4   2        4.01       23.17     19.30 o 
  26   4   2     1499.14     1627.81     48.87 o 
  28   4   2      101.24       93.83     23.96 o 
 -29   5   2       51.15       19.28     21.85 o 
 -27   5   2       23.60       -0.70     19.51 o 
 -25   5   2        6.90      -17.77     17.77 o 
 -23   5   2      253.35      232.14     21.61 o 
 -21   5   2       40.17       35.32     18.15 o 
 -19   5   2      252.37      299.11     30.20 o 
 -17   5   2      872.12      868.02     37.16 o 
 -15   5   2      353.57      307.95     19.65 o 
 -13   5   2     2704.39     2455.30     44.10 o 
 -11   5   2      585.45      535.77     18.99 o 
  -9   5   2     4240.65     3998.38     52.25 o 
  -7   5   2      964.76      885.17     21.88 o 
  -5   5   2      212.57      191.41     12.50 o 
  -3   5   2      413.20      427.31     14.39 o 
  -1   5   2     1598.64     1564.02     25.21 o 
   1   5   2      865.64      882.32     19.38 o 
   3   5   2     3488.33     3365.30     57.60 o 
   5   5   2      217.05      206.96     11.89 o 
   7   5   2      674.65      724.19     20.90 o 
   9   5   2      107.91      122.69     12.99 o 
  11   5   2      256.05      287.58     16.15 o 
  13   5   2      257.47      278.51     18.80 o 
  15   5   2        5.08        1.54     13.76 o 
  17   5   2       14.50        0.07     14.74 o 
  19   5   2      165.97      162.70     19.13 o 
  21   5   2        8.97       20.30     18.10 o 
  23   5   2       44.32       64.91     20.44 o 
  25   5   2        1.40       13.91     20.33 o 
  27   5   2      178.59      221.85     27.48 o 
 -28   6   2      485.15      492.39     37.81 o 
 -26   6   2      206.18      153.14     27.23 o 
 -24   6   2       44.55       16.43     27.42 o 
 -22   6   2      276.78      290.90     25.54 o 
 -20   6   2      218.26      260.04     33.12 o 
 -18   6   2       62.78       37.73     16.51 o 
 -16   6   2      958.69     1015.39     33.97 o 
 -14   6   2        0.73       -3.51     14.67 o 
 -12   6   2     9060.52     8603.98    135.89 o 
 -10   6   2      332.34      392.78     19.22 o 
  -8   6   2      356.10      465.03     24.21 o 
  -6   6   2      143.69      142.32     13.98 o 
  -4   6   2     4509.73     4545.91     53.77 o 
  -2   6   2     1142.32     1170.81     32.30 o 
   0   6   2      881.21      941.96     21.68 o 
   2   6   2       20.09        7.44     10.09 o 
   4   6   2     1101.49      950.85     24.49 o 
   6   6   2      667.15      736.10     22.47 o 
   8   6   2      903.25      863.63     24.54 o 
  10   6   2      240.73      309.92     17.93 o 
  12   6   2      136.09      214.55     18.55 o 
  14   6   2      245.91      270.02     22.04 o 
  16   6   2       85.66       70.91     16.74 o 
  18   6   2      245.98      234.93     25.89 o 
  20   6   2        5.76      -16.09     16.09 o 
  22   6   2      347.78      423.04     31.00 o 
  24   6   2       29.09       -4.04     20.21 o 
 -25   7   2       96.97       53.80     22.39 o 
 -23   7   2       11.83        3.75     20.47 o 
 -21   7   2        3.99      -15.20     18.35 o 
 -19   7   2       18.87       -9.29     17.71 o 
 -17   7   2      517.49      412.83     27.08 o 
 -15   7   2      174.80      153.12     20.76 o 
 -13   7   2       53.66       40.45     17.61 o 
 -11   7   2      856.58      796.38     28.64 o 
  -9   7   2      137.37      140.61     17.42 o 
  -7   7   2     6853.24     6450.62     80.20 o 
  -5   7   2       78.64       50.33     14.98 o 
  -3   7   2     1304.42     1283.25     35.72 o 
  -1   7   2     3884.76     3820.66     49.82 o 
   1   7   2     1288.84     1450.83     34.17 o 
   3   7   2     2601.07     2584.58     68.97 o 
   5   7   2     1262.81     1165.78     29.10 o 
   7   7   2      933.65      931.54     27.17 o 
   9   7   2      128.25      152.43     16.51 o 
  11   7   2      348.99      379.97     27.24 o 
  13   7   2      321.23      247.38     20.51 o 
  15   7   2      265.24      209.52     20.92 o 
  17   7   2      686.51      709.77     30.40 o 
  19   7   2       78.78       89.12     19.76 o 
  21   7   2       19.75       20.40     21.42 o 
  23   7   2        0.65       26.33     24.53 o 
 -22   8   2        9.97        0.86     21.91 o 
 -20   8   2        7.20       33.84     21.11 o 
 -18   8   2       14.77        0.67     19.40 o 
 -16   8   2      145.77      148.73     22.19 o 
 -14   8   2       82.97       64.19     19.38 o 
 -12   8   2     1576.20     1422.04     41.61 o 
 -10   8   2        1.99        0.19     15.80 o 
  -8   8   2      123.77      103.24     17.97 o 
  -6   8   2      292.64      253.52     22.93 o 
  -4   8   2      432.70      454.66     25.42 o 
  -2   8   2     1162.21     1148.80     37.54 o 
   0   8   2      575.34      543.50     29.57 o 
   2   8   2      340.41      328.06     24.76 o 
   4   8   2       48.75       24.93     15.95 o 
   6   8   2        2.55       -9.50     15.46 o 
   8   8   2       96.07       77.94     16.62 o 
  10   8   2        0.00       -8.49     15.40 o 
  12   8   2      122.05      118.04     19.33 o 
  14   8   2       85.65       68.98     19.01 o 
  16   8   2      229.92      227.10     26.16 o 
  18   8   2       65.23       25.92     21.71 o 
  20   8   2      103.99      155.54     29.64 o 
 -19   9   2        5.00      -14.36     24.63 o 
 -17   9   2      422.13      444.72     46.18 o 
 -15   9   2       82.70       52.13     21.12 o 
 -13   9   2       53.25       31.04     20.16 o 
 -11   9   2      179.33      184.61     23.50 o 
  -9   9   2      475.15      479.21     26.74 o 
  -7   9   2      145.02      127.60     21.67 o 
  -5   9   2      297.45      329.52     26.15 o 
  -3   9   2        8.98       21.56     18.47 o 
  -1   9   2      106.90       93.57     20.88 o 
   1   9   2      186.43      182.68     22.79 o 
   3   9   2       33.95       13.46     18.93 o 
   5   9   2      247.05      263.55     27.07 o 
   7   9   2       96.75       76.92     23.68 o 
   9   9   2      294.03      291.16     28.47 o 
  11   9   2      556.91      549.75     73.85 o 
  13   9   2        7.48       44.90     27.84 o 
  15   9   2      350.50      324.71     39.40 o 
 -12  10   2      546.26      495.34     42.90 o 
 -10  10   2      234.59      191.07     32.97 o 
  -8  10   2       77.83       45.66     24.86 o 
  -6  10   2       79.90       73.82     31.66 o 
  -4  10   2     1159.52     1272.41     48.98 o 
  -2  10   2        6.36      -22.20     22.20 o 
   0  10   2       32.69       10.72     23.40 o 
   2  10   2       31.63       28.49     24.88 o 
   4  10   2     3375.18     3611.61     93.85 o 
   6  10   2      253.84      346.66     39.54 o 
   8  10   2      166.98      175.49     43.44 o 
  10  10   2      387.35      499.88     66.94 o 
 -33   1   3      344.72      337.59     29.19 o 
 -31   1   3      286.78      299.29     27.01 o 
 -29   1   3     1171.66     1271.19     41.27 o 
 -27   1   3      871.81      826.25     46.27 o 
 -25   1   3      480.02      509.13     38.74 o 
 -23   1   3        2.51        4.28     14.01 o 
 -21   1   3      191.40      177.77     16.33 o 
 -19   1   3      556.10      543.63     18.09 o 
 -17   1   3      843.03      799.70     19.66 o 
 -15   1   3     3864.89     3844.74     45.15 o 
 -13   1   3     7500.02     7396.66     73.64 o 
 -11   1   3     3888.27     3950.28     42.34 o 
  -9   1   3     1916.20     1857.67     23.23 o 
  -7   1   3    28506.05    28159.76    269.55 o 
  -5   1   3      856.64      878.12     30.42 o 
  -3   1   3     6433.51     6707.05    150.56 o 
  -1   1   3    12902.00    14070.91    139.68 o 
   1   1   3     9965.55     9908.32     91.80 o 
   3   1   3    23300.61    23126.28    208.69 o 
   5   1   3     1091.53     1163.87     17.38 o 
   7   1   3       61.10       80.27      7.54 o 
   9   1   3     3206.77     3125.09     39.77 o 
  11   1   3      296.57      272.48     10.94 o 
  13   1   3     2117.64     2003.42     28.20 o 
  15   1   3      795.89      712.62     20.27 o 
  17   1   3       51.81       54.14     13.52 o 
  19   1   3       40.57       43.31     14.43 o 
  21   1   3      669.94      737.53     27.27 o 
  23   1   3     1157.85     1158.83     34.11 o 
  25   1   3      128.83      150.86     31.34 o 
  27   1   3      416.80      376.28     31.36 o 
  29   1   3       54.65       87.35     23.03 o 
 -34   2   3      171.93      147.27     34.22 o 
 -32   2   3       30.13        6.14     20.53 o 
 -30   2   3        4.53       24.69     19.56 o 
 -28   2   3      407.09      363.85     26.60 o 
 -26   2   3       86.06       68.36     18.99 o 
 -24   2   3     1712.89     1619.95     42.11 o 
 -22   2   3      474.98      479.00     33.93 o 
 -20   2   3      112.86      108.49     13.15 o 
 -18   2   3      692.65      695.31     19.96 o 
 -16   2   3     3162.37     3129.85     42.18 o 
 -14   2   3      774.55      828.96     19.19 o 
 -12   2   3     4318.85     4397.73     47.57 o 
 -10   2   3      592.96      634.92     16.05 o 
  -8   2   3     2137.07     1964.09     31.29 o 
  -6   2   3      821.95      829.37     14.18 o 
  -4   2   3     1957.63     1769.74     21.69 o 
  -2   2   3     3805.58     3810.22     49.43 o 
   0   2   3      183.97      220.38      8.20 o 
   2   2   3      471.46      497.43     11.96 o 
   4   2   3    12783.10    12437.41    116.45 o 
   6   2   3      682.65      731.90     14.96 o 
   8   2   3      410.20      414.35     17.98 o 
  10   2   3      152.93      195.59     10.17 o 
  12   2   3      580.31      547.79     14.65 o 
  14   2   3     1056.03      999.76     25.49 o 
  16   2   3       16.46       -1.75     10.75 o 
  18   2   3      714.47      693.16     24.92 o 
  20   2   3        7.90       25.41     16.64 o 
  22   2   3      316.85      352.51     28.98 o 
  24   2   3      105.60      102.23     22.04 o 
  26   2   3       14.46       25.43     19.83 o 
  28   2   3        1.83      -18.94     20.47 o 
 -33   3   3       49.52       29.17     22.74 o 
 -31   3   3        4.08       20.85     21.06 o 
 -29   3   3      796.96      884.77     37.42 o 
 -27   3   3      206.96      234.36     24.24 o 
 -25   3   3      746.55      730.06     31.87 o 
 -23   3   3     1383.89     1318.08     34.30 o 
 -21   3   3     8682.37     8401.96    106.38 o 
 -19   3   3    10529.44     9813.86    118.61 o 
 -17   3   3     3622.95     3506.90     52.73 o 
 -15   3   3      488.76      521.63     14.46 o 
 -13   3   3      170.48      204.92     12.04 o 
 -11   3   3      417.69      532.41     22.35 o 
  -9   3   3     6494.07     7160.77     77.59 o 
  -7   3   3      471.58      492.60     12.37 o 
  -5   3   3      469.77      552.48     15.06 o 
  -3   3   3      419.78      382.97     19.04 o 
  -1   3   3    23547.36    27469.32    248.70 o 
   1   3   3      434.67      514.07     13.24 o 
   3   3   3     1212.59     1433.82     28.80 o 
   5   3   3    19381.38    21149.25    194.73 o 
   7   3   3     4167.44     4124.86     46.16 o 
   9   3   3      140.98      122.05      9.71 o 
  11   3   3        4.76        2.26      7.91 o 
  13   3   3      596.48      596.12     19.03 o 
  15   3   3        0.31        2.97     11.37 o 
  17   3   3      200.51      188.05     17.17 o 
  19   3   3      551.70      576.98     24.76 o 
  21   3   3      562.97      516.78     30.46 o 
  23   3   3      571.52      653.81     31.92 o 
  25   3   3     1237.70     1274.65     42.75 o 
  27   3   3     2690.24     2975.77     66.69 o 
 -32   4   3       20.72       27.18     26.19 o 
 -30   4   3      102.51       82.62     22.78 o 
 -28   4   3       59.10       69.59     24.37 o 
 -26   4   3       40.28       37.53     21.79 o 
 -24   4   3       63.04      103.10     20.34 o 
 -22   4   3      168.76      141.44     18.34 o 
 -20   4   3     4657.52     4374.05     66.14 o 
 -18   4   3     1255.39     1128.93     41.33 o 
 -16   4   3     3057.03     2615.32     48.41 o 
 -14   4   3      130.58      148.62     12.56 o 
 -12   4   3      807.02      885.30     22.89 o 
 -10   4   3     3711.74     3633.67     46.88 o 
  -8   4   3      364.01      438.63     15.26 o 
  -6   4   3      216.40      229.43     12.59 o 
  -4   4   3     4371.60     4613.88     95.75 o 
  -2   4   3      767.70     1004.67     18.87 o 
   0   4   3      258.27      312.64     12.11 o 
   2   4   3      118.40      164.92     28.09 o 
   4   4   3      848.43      901.55     18.39 o 
   6   4   3     1990.44     1908.44     27.79 o 
   8   4   3      666.99      691.50     17.22 o 
  10   4   3       28.17       27.43      8.66 o 
  12   4   3      812.12      759.19     24.35 o 
  14   4   3      411.89      436.21     21.18 o 
  16   4   3      166.77      202.31     20.38 o 
  18   4   3      442.21      469.49     26.19 o 
  20   4   3      202.28      214.07     20.13 o 
  22   4   3        0.00       -5.58     17.90 o 
  24   4   3      179.10      178.66     24.15 o 
  26   4   3      952.55     1011.15     41.45 o 
 -29   5   3       58.42       65.89     25.26 o 
 -27   5   3       53.21       70.39     21.73 o 
 -25   5   3      832.75      780.05     35.76 o 
 -23   5   3     1098.11     1046.67     33.44 o 
 -21   5   3      118.43      131.82     18.38 o 
 -19   5   3     4061.57     3858.13     61.75 o 
 -17   5   3     3121.57     3067.04     54.67 o 
 -15   5   3      306.43      321.24     26.00 o 
 -13   5   3      797.52      904.96     31.93 o 
 -11   5   3     1021.27     1022.66     24.12 o 
  -9   5   3      367.52      305.42     18.55 o 
  -7   5   3     1002.28      864.96     18.50 o 
  -5   5   3     1015.55     1064.34     22.21 o 
  -3   5   3        0.21       -8.42      8.42 o 
  -1   5   3     2497.67     2940.73     37.80 o 
   1   5   3     2401.24     2647.04     36.00 o 
   3   5   3     2001.20     2107.25     30.69 o 
   5   5   3     4375.14     4684.68     53.92 o 
   7   5   3     1211.97     1134.99     25.08 o 
   9   5   3      535.62      583.53     22.75 o 
  11   5   3      937.56      915.30     27.25 o 
  13   5   3      380.36      390.30     20.94 o 
  15   5   3        6.48        6.66     14.47 o 
  17   5   3        0.04       -8.26     14.55 o 
  19   5   3       31.23       40.78     16.70 o 
  21   5   3      308.78      348.36     26.73 o 
  23   5   3        8.38       24.84     19.59 o 
  25   5   3       83.34      122.80     27.51 o 
 -28   6   3      152.88      167.74     28.90 o 
 -26   6   3        0.73       -2.96     21.78 o 
 -24   6   3       28.17        9.94     19.30 o 
 -22   6   3     1147.88     1117.32     38.90 o 
 -20   6   3        0.08        2.00     20.27 o 
 -18   6   3     1103.82      910.48     34.12 o 
 -16   6   3      765.68      769.85     31.43 o 
 -14   6   3     2189.03     1883.91     37.27 o 
 -12   6   3     1227.06     1154.83     36.70 o 
 -10   6   3      966.90     1077.45     38.83 o 
  -8   6   3        6.43       -3.41     11.55 o 
  -6   6   3      145.89      136.06     14.09 o 
  -4   6   3     2085.55     2048.78     31.53 o 
  -2   6   3     4152.35     4055.54     49.71 o 
   0   6   3     1180.92     1316.06     32.16 o 
   2   6   3       18.71        1.70     10.29 o 
   4   6   3      190.10      172.19     20.35 o 
   6   6   3      845.16      866.65     25.04 o 
   8   6   3       92.78      121.10     14.77 o 
  10   6   3      160.65      151.65     15.47 o 
  12   6   3      449.97      438.73     22.65 o 
  14   6   3       17.15       14.87     15.06 o 
  16   6   3      216.65      225.67     20.69 o 
  18   6   3        1.21       24.41     16.62 o 
  20   6   3       29.99        4.85     17.47 o 
  22   6   3      402.39      438.43     34.84 o 
  24   6   3      176.52      194.80     29.76 o 
 -25   7   3       71.97       55.63     23.94 o 
 -23   7   3      296.88      310.37     27.71 o 
 -21   7   3       36.43       43.41     22.93 o 
 -19   7   3      522.72      472.37     40.12 o 
 -17   7   3      297.64      225.34     23.36 o 
 -15   7   3       88.32      108.37     29.47 o 
 -13   7   3      385.73      437.20     23.55 o 
 -11   7   3      942.62      772.18     28.09 o 
  -9   7   3       13.15       46.47     17.83 o 
  -7   7   3       78.55       48.64     15.98 o 
  -5   7   3     3527.56     3520.99    118.05 o 
  -3   7   3      373.52      423.83     22.02 o 
  -1   7   3     1633.27     1587.05     49.20 o 
   1   7   3      251.43      282.59     23.04 o 
   3   7   3     1020.00     1089.32     32.52 o 
   5   7   3     4966.32     4527.10     91.41 o 
   7   7   3     1073.29     1075.90     28.66 o 
   9   7   3      274.40      379.50     20.31 o 
  11   7   3        1.51      -12.83     14.54 o 
  13   7   3       62.36       34.53     16.48 o 
  15   7   3       15.04       -9.94     15.87 o 
  17   7   3      256.11      294.31     26.44 o 
  19   7   3       15.94       -4.95     19.33 o 
  21   7   3       27.41       21.44     21.73 o 
 -22   8   3      140.97      181.51     29.83 o 
 -20   8   3        6.17       17.21     20.19 o 
 -18   8   3       58.17       43.93     20.40 o 
 -16   8   3       16.04        9.06     18.35 o 
 -14   8   3       46.87       26.63     18.39 o 
 -12   8   3      159.66      125.33     19.32 o 
 -10   8   3      339.45      356.23     28.66 o 
  -8   8   3     1224.06     1249.71     35.34 o 
  -6   8   3      463.61      481.85     24.84 o 
  -4   8   3      839.76      746.46     31.23 o 
  -2   8   3      227.96      184.37     23.72 o 
   0   8   3      724.00      674.92     30.27 o 
   2   8   3      193.02      181.74     21.50 o 
   4   8   3       48.51       32.31     16.16 o 
   6   8   3       42.84       34.58     18.15 o 
   8   8   3        3.39      -10.62     15.43 o 
  10   8   3      149.03      117.13     20.96 o 
  12   8   3      116.99      117.69     25.49 o 
  14   8   3        7.12       -6.82     21.67 o 
  16   8   3      124.73      150.39     33.92 o 
  18   8   3        2.11      -22.60     22.60 o 
 -19   9   3        1.78       38.77     22.40 o 
 -17   9   3      286.48      255.43     28.29 o 
 -15   9   3      430.23      402.35     32.40 o 
 -13   9   3      363.32      377.08     35.00 o 
 -11   9   3        3.06       -4.52     17.25 o 
  -9   9   3     1175.86     1173.83     36.05 o 
  -7   9   3      261.12      207.13     23.68 o 
  -5   9   3      223.79      211.94     29.60 o 
  -3   9   3       74.55       60.13     25.04 o 
  -1   9   3       20.88       -7.06     20.22 o 
   1   9   3       48.77       41.71     19.49 o 
   3   9   3      601.05      556.24     31.28 o 
   5   9   3        0.10      -20.65     20.65 o 
   7   9   3       46.63       26.31     20.11 o 
   9   9   3       26.22       52.02     24.33 o 
  11   9   3      451.57      443.56     35.33 o 
  13   9   3       74.54       38.97     31.43 o 
  15   9   3       25.11       17.88     29.49 o 
 -12  10   3      136.74      136.91     27.11 o 
 -10  10   3      147.69      154.70     33.92 o 
  -8  10   3       67.34       68.89     22.56 o 
  -6  10   3        0.50       -7.24     20.24 o 
  -4  10   3        5.53      -21.81     21.81 o 
  -2  10   3      211.96      278.60     30.49 o 
   0  10   3       29.76       42.01     29.75 o 
   2  10   3      522.68      504.57     43.52 o 
   4  10   3      306.29      410.74     41.06 o 
   6  10   3      173.34       71.37     64.80 o 
   8  10   3        5.71      -32.17     32.17 o 
 -34   0   4      467.12      488.94     53.38 o 
 -32   0   4     1893.57     1888.76     82.61 o 
 -30   0   4      300.12      345.88     40.23 o 
 -28   0   4     2426.06     2419.67     69.00 o 
 -26   0   4      176.29      179.69     26.34 o 
 -24   0   4        0.60      -18.88     18.88 o 
 -22   0   4      826.02      668.80     33.98 o 
 -20   0   4      805.87      688.15     23.49 o 
 -18   0   4     4651.22     4890.62     76.87 o 
 -16   0   4     1746.88     2064.64     39.98 o 
 -14   0   4     6385.82     5942.28     86.97 o 
 -12   0   4     3414.35     3442.14     55.09 o 
 -10   0   4       31.21       47.41      9.97 o 
  -8   0   4     1430.99     1253.78     35.36 o 
  -6   0   4    12833.46    12402.18    161.59 o 
  -4   0   4      102.92       97.51     14.18 o 
  -2   0   4    39829.89    41044.93   1020.80 o 
   0   0   4    77779.21    82393.38   1116.48 o 
   2   0   4    59436.38    60172.87    877.66 o 
   4   0   4     6463.79     6320.07     89.81 o 
   6   0   4     1297.61     1368.59     28.46 o 
   8   0   4        0.44        1.79     10.28 o 
  10   0   4     7162.06     7139.22    110.60 o 
  12   0   4        4.66       -2.09     11.13 o 
  14   0   4       61.72       45.77     12.51 o 
  16   0   4      200.40      191.78     33.12 o 
  18   0   4     5603.88     5429.94    107.35 o 
  20   0   4      505.96      554.88     34.80 o 
  22   0   4      742.57      815.43     41.66 o 
  24   0   4     1806.76     2058.85     64.59 o 
  26   0   4      302.78      315.62     34.52 o 
  28   0   4     2569.29     2912.62    145.28 o 
 -33   1   4       32.90        2.12     20.31 o 
 -31   1   4      238.71      261.15     25.84 o 
 -29   1   4        6.13       15.75     18.19 o 
 -27   1   4     1594.23     1433.70     41.02 o 
 -25   1   4        0.42      -14.21     14.21 o 
 -23   1   4      279.40      303.36     28.48 o 
 -21   1   4      121.56      117.03     13.25 o 
 -19   1   4      236.14      245.75     16.66 o 
 -17   1   4      390.22      421.21     17.16 o 
 -15   1   4     2584.14     2427.63     31.23 o 
 -13   1   4       92.79       68.02      8.08 o 
 -11   1   4     6400.17     6063.14     61.00 o 
  -9   1   4     2188.98     2005.94     30.40 o 
  -7   1   4     8113.44     7822.05     75.84 o 
  -5   1   4      146.73      143.01     10.36 o 
  -3   1   4     1806.04     1582.17     40.59 o 
  -1   1   4     2783.01     2716.05     35.34 o 
   1   1   4     6522.33     6131.33     59.68 o 
   3   1   4     2948.58     2684.83     34.18 o 
   5   1   4       58.79       34.96      7.00 o 
   7   1   4     2963.49     3015.89     35.38 o 
   9   1   4      284.53      246.75     12.08 o 
  11   1   4       53.03       47.94      8.40 o 
  13   1   4      589.58      605.55     16.05 o 
  15   1   4     1518.77     1487.99     28.28 o 
  17   1   4      295.96      277.83     21.34 o 
  19   1   4      610.46      609.13     25.58 o 
  21   1   4      114.67      182.03     18.58 o 
  23   1   4      627.53      581.63     27.08 o 
  25   1   4       75.69       60.37     20.40 o 
  27   1   4        3.75       20.11     20.35 o 
  29   1   4      698.55      766.65     38.58 o 
 -34   2   4       49.69       26.90     23.27 o 
 -32   2   4       45.43       19.53     20.67 o 
 -30   2   4       97.35       86.57     21.80 o 
 -28   2   4      818.98      780.63     33.74 o 
 -26   2   4      101.80       96.32     19.71 o 
 -24   2   4     2056.67     1944.98     46.07 o 
 -22   2   4       22.88       16.77     14.33 o 
 -20   2   4     2209.46     2176.72     35.96 o 
 -18   2   4       80.89       65.26      9.47 o 
 -16   2   4       34.56       39.23      8.68 o 
 -14   2   4     8890.20     8289.43     82.92 o 
 -12   2   4      988.15      938.50     17.90 o 
 -10   2   4      460.09      443.85     12.40 o 
  -8   2   4      232.24      223.09      9.19 o 
  -6   2   4     4454.49     4757.93     57.38 o 
  -4   2   4      111.54      117.99      8.25 o 
  -2   2   4      910.25      972.61     16.95 o 
   0   2   4      323.07      355.31      9.86 o 
   2   2   4      161.55      175.50      8.72 o 
   4   2   4     5308.71     5615.42     57.34 o 
   6   2   4      118.13      102.27      8.95 o 
   8   2   4     1347.27     1423.83     23.91 o 
  10   2   4      371.97      418.58     13.40 o 
  12   2   4      365.53      379.20     17.66 o 
  14   2   4       87.95      117.90     12.55 o 
  16   2   4       73.22       84.13     12.98 o 
  18   2   4      616.47      651.86     25.30 o 
  20   2   4     1275.09     1204.97     36.78 o 
  22   2   4     1113.13     1133.85     46.16 o 
  24   2   4      101.47      128.57     21.97 o 
  26   2   4      250.43      231.74     26.31 o 
  28   2   4       95.62      110.49     28.78 o 
 -33   3   4      177.77      267.00     30.39 o 
 -31   3   4      185.68      156.31     24.49 o 
 -29   3   4      167.47      181.19     34.36 o 
 -27   3   4      670.43      677.40     32.21 o 
 -25   3   4      783.32      829.44     33.50 o 
 -23   3   4      514.79      487.07     23.99 o 
 -21   3   4     2112.21     1908.74     39.59 o 
 -19   3   4      578.04      501.54     24.02 o 
 -17   3   4      749.00      720.39     23.21 o 
 -15   3   4      683.77      681.24     16.30 o 
 -13   3   4      519.13      499.66     15.07 o 
 -11   3   4       91.54       71.13      8.25 o 
  -9   3   4      253.27      449.36     39.10 o 
  -7   3   4     3723.36     3946.81     43.24 o 
  -5   3   4        2.10       -9.69      9.69 o 
  -3   3   4      444.70      512.13     12.54 o 
  -1   3   4       37.95       23.89      7.03 o 
   1   3   4      402.04      429.30     12.91 o 
   3   3   4     7455.85     7668.73     76.48 o 
   5   3   4      526.53      726.63     36.48 o 
   7   3   4     1811.13     1751.91     29.41 o 
   9   3   4     1068.01      964.02     19.46 o 
  11   3   4        2.37       14.10      8.52 o 
  13   3   4       10.21        9.59     10.65 o 
  15   3   4      420.80      405.99     20.78 o 
  17   3   4      603.89      553.27     29.09 o 
  19   3   4        9.69       -4.44     16.09 o 
  21   3   4        0.22      -16.23     16.23 o 
  23   3   4      346.42      328.67     26.69 o 
  25   3   4       27.66       16.77     20.56 o 
  27   3   4      330.14      330.23     29.84 o 
 -32   4   4        3.42      -23.37     23.37 o 
 -30   4   4     1159.12     1192.27     50.16 o 
 -28   4   4     1161.68     1120.91     40.37 o 
 -26   4   4        6.38      -16.74     16.74 o 
 -24   4   4     5340.95     5192.77     77.19 o 
 -22   4   4      115.70       95.11     19.50 o 
 -20   4   4      749.27      679.88     26.40 o 
 -18   4   4     6598.46     6417.05     84.86 o 
 -16   4   4      935.25      916.18     23.49 o 
 -14   4   4      206.81      191.95     13.45 o 
 -12   4   4       71.73       71.62     11.86 o 
 -10   4   4      320.46      470.21     16.38 o 
  -8   4   4      550.69      544.94     16.46 o 
  -6   4   4     4952.96     5661.84     60.86 o 
  -4   4   4     2909.98     3331.78     40.37 o 
  -2   4   4     5366.73     6235.95     64.98 o 
   0   4   4    11632.01    13998.47    133.27 o 
   2   4   4      511.84      565.09     15.18 o 
   4   4   4      811.35      931.88     18.98 o 
   6   4   4      287.74      305.16     13.04 o 
   8   4   4      955.46      980.15     20.43 o 
  10   4   4      540.49      578.23     23.75 o 
  12   4   4      917.44      956.45     27.48 o 
  14   4   4      405.61      433.92     21.48 o 
  16   4   4      282.68      221.14     18.76 o 
  18   4   4      138.35      129.80     20.06 o 
  20   4   4      120.96       98.69     30.72 o 
  22   4   4      278.32      247.79     24.75 o 
  24   4   4        2.69      -18.73     18.73 o 
  26   4   4      514.18      531.17     38.42 o 
 -31   5   4       30.66       26.96     25.21 o 
 -29   5   4      106.55      107.29     26.57 o 
 -27   5   4      184.51      257.84     36.79 o 
 -25   5   4       59.87       66.54     20.36 o 
 -23   5   4      352.61      362.56     29.72 o 
 -21   5   4       17.72       29.82     16.03 o 
 -19   5   4       12.78        6.09     14.90 o 
 -17   5   4      548.35      560.78     36.04 o 
 -15   5   4      665.73      619.74     21.36 o 
 -13   5   4      652.43      677.15     21.45 o 
 -11   5   4      210.91      208.39     14.12 o 
  -9   5   4      960.40     1018.04     23.22 o 
  -7   5   4      685.81      740.16     17.91 o 
  -5   5   4     2789.27     2862.94     44.01 o 
  -3   5   4      306.82      311.33     13.22 o 
  -1   5   4      949.15      953.29     20.22 o 
   1   5   4      206.65      221.51     12.34 o 
   3   5   4      605.90      591.11     17.14 o 
   5   5   4     2392.42     2469.86     34.73 o 
   7   5   4     1646.36     1699.02     31.21 o 
   9   5   4     2036.38     1872.26     33.36 o 
  11   5   4      102.72      130.65     16.01 o 
  13   5   4       17.58        4.59     14.26 o 
  15   5   4      161.20       96.03     16.59 o 
  17   5   4      380.97      476.10     24.49 o 
  19   5   4      171.17      171.10     20.04 o 
  21   5   4        2.54       -6.46     20.56 o 
  23   5   4        5.25       10.90     25.49 o 
  25   5   4       11.98       28.60     25.13 o 
 -28   6   4       94.52       67.87     26.93 o 
 -26   6   4       88.28       64.76     21.54 o 
 -24   6   4      418.67      410.71     28.85 o 
 -22   6   4      262.00      255.03     24.76 o 
 -20   6   4      648.08      619.13     30.67 o 
 -18   6   4      117.88       94.85     19.49 o 
 -16   6   4      108.34       81.30     18.95 o 
 -14   6   4      190.54      239.58     19.44 o 
 -12   6   4       84.55       94.13     16.15 o 
 -10   6   4      317.58      358.11     20.06 o 
  -8   6   4       27.45        6.31     13.15 o 
  -6   6   4     1823.69     1913.67     37.76 o 
  -4   6   4      372.04      443.04     16.76 o 
  -2   6   4     5619.65     5980.21     97.61 o 
   0   6   4     2396.51     2360.02     58.27 o 
   2   6   4      153.48      133.59     12.59 o 
   4   6   4       93.50      135.47     14.40 o 
   6   6   4       73.54       61.74     13.81 o 
   8   6   4       44.33       18.30     12.69 o 
  10   6   4       42.85       93.45     16.05 o 
  12   6   4      107.75      124.04     17.38 o 
  14   6   4      440.47      398.22     23.03 o 
  16   6   4        0.18      -13.44     17.66 o 
  18   6   4      422.57      399.19     28.17 o 
  20   6   4      287.76      281.78     27.13 o 
  22   6   4      200.34      188.33     28.66 o 
 -27   7   4      121.02      172.49     29.44 o 
 -25   7   4       19.76       44.08     22.38 o 
 -23   7   4       36.55       74.34     21.73 o 
 -21   7   4       30.31       22.14     19.52 o 
 -19   7   4        8.11      -16.86     16.86 o 
 -17   7   4       48.80       16.62     19.04 o 
 -15   7   4       22.67        8.56     17.37 o 
 -13   7   4      513.87      456.61     23.65 o 
 -11   7   4      144.30       78.27     16.54 o 
  -9   7   4     1185.73     1034.26     50.78 o 
  -7   7   4     1129.89     1031.51     30.91 o 
  -5   7   4      320.55      345.01     21.09 o 
  -3   7   4      885.03      922.71     45.54 o 
  -1   7   4      730.38      753.29     32.64 o 
   1   7   4     1116.09     1125.80     31.07 o 
   3   7   4      767.74      790.15     27.91 o 
   5   7   4       17.67       -7.16     17.94 o 
   7   7   4     1569.13     1534.70     37.03 o 
   9   7   4     3903.36     3663.27     65.30 o 
  11   7   4      632.37      631.17     30.67 o 
  13   7   4        2.68      -14.24     17.40 o 
  15   7   4      162.27      167.35     23.38 o 
  17   7   4       34.03       39.06     21.04 o 
  19   7   4      136.37      185.20     25.82 o 
  21   7   4      221.53      197.91     27.58 o 
 -24   8   4       40.06       84.03     55.55 o 
 -22   8   4       47.65       43.44     26.85 o 
 -20   8   4       67.53       76.31     23.16 o 
 -18   8   4       46.23       41.46     21.21 o 
 -16   8   4      337.02      338.11     33.56 o 
 -14   8   4      177.10      225.26     23.91 o 
 -12   8   4      400.74      374.16     24.16 o 
 -10   8   4     1417.28     1274.10     50.00 o 
  -8   8   4      516.60      507.73     25.45 o 
  -6   8   4      202.63      199.07     27.60 o 
  -4   8   4       64.29       63.83     18.26 o 
  -2   8   4      398.40      377.89     25.33 o 
   0   8   4      443.18      452.97     26.87 o 
   2   8   4       13.60       14.15     15.56 o 
   4   8   4        0.47      -14.80     14.80 o 
   6   8   4        3.38      -17.63     17.63 o 
   8   8   4     1353.93     1276.81     83.26 o 
  10   8   4      352.73      332.84     33.71 o 
  12   8   4       10.94      -22.20     22.20 o 
  14   8   4        0.00        1.60     25.70 o 
  16   8   4        6.53      -20.41     22.62 o 
  18   8   4      240.10      202.06     36.59 o 
 -19   9   4       20.76       -8.36     20.80 o 
 -17   9   4      558.64      547.78     51.33 o 
 -15   9   4      993.60      933.74     38.94 o 
 -13   9   4      397.02      454.84     40.11 o 
 -11   9   4      353.87      380.75     25.80 o 
  -9   9   4      113.96       99.64     24.22 o 
  -7   9   4      180.29      168.01     22.92 o 
  -5   9   4       80.44       81.93     20.69 o 
  -3   9   4      196.33      211.59     26.29 o 
  -1   9   4        0.17      -17.31     17.31 o 
   1   9   4       89.37       78.32     24.55 o 
   3   9   4        0.74       28.09     22.46 o 
   5   9   4      142.14      164.37     27.56 o 
   7   9   4      514.56      532.54     66.81 o 
   9   9   4      150.52      175.04     28.66 o 
  11   9   4      248.80      331.43     54.89 o 
  13   9   4      102.52       83.95     36.18 o 
 -12  10   4      103.11       75.85     25.93 o 
 -10  10   4      160.50      197.73     27.04 o 
  -8  10   4        8.70        1.00     39.88 o 
  -6  10   4      382.99      404.77     34.84 o 
  -4  10   4      652.24      631.41     39.81 o 
  -2  10   4       21.76       -5.29     24.13 o 
   0  10   4      681.57      771.99     42.89 o 
   2  10   4      620.05      634.74     45.29 o 
   4  10   4      304.04      277.51     38.02 o 
   6  10   4      216.44      266.92     46.03 o 
 -35   1   5      165.05      202.83     31.10 o 
 -33   1   5       70.35       79.89     32.32 o 
 -31   1   5        0.34       -0.94     18.80 o 
 -29   1   5       85.87       89.40     20.32 o 
 -27   1   5        0.63      -16.38     16.38 o 
 -25   1   5      194.33      184.85     18.87 o 
 -23   1   5      275.01      258.78     18.77 o 
 -21   1   5      451.04      463.71     19.91 o 
 -19   1   5      292.90      307.34     14.74 o 
 -17   1   5      206.21      249.36     11.63 o 
 -15   1   5     5544.01     5615.03     59.65 o 
 -13   1   5      576.13      549.33     14.11 o 
 -11   1   5     9596.46    10000.98     95.88 o 
  -9   1   5    10118.28    10227.17     97.05 o 
  -7   1   5     1813.59     1906.15     24.27 o 
  -5   1   5     2810.40     2604.98     44.36 o 
  -3   1   5     6053.08     6132.40     64.95 o 
  -1   1   5     1922.99     1973.39     26.40 o 
   1   1   5      582.99      653.89     16.65 o 
   3   1   5      411.72      392.28     11.45 o 
   5   1   5     1229.20     1371.52     22.75 o 
   7   1   5     1051.78     1125.49     19.60 o 
   9   1   5      297.91      322.20     12.32 o 
  11   1   5      449.19      504.60     15.22 o 
  13   1   5      293.17      289.36     20.42 o 
  15   1   5       75.30       61.19     12.19 o 
  17   1   5      282.40      258.16     18.67 o 
  19   1   5      147.57      145.87     17.63 o 
  21   1   5       10.76        9.26     15.09 o 
  23   1   5      880.24      968.41     45.28 o 
  25   1   5     1276.03     1386.22     44.38 o 
  27   1   5      529.92      595.59     38.77 o 
 -34   2   5      221.44      218.05     27.74 o 
 -32   2   5       60.13       73.76     25.10 o 
 -30   2   5      230.87      248.12     24.95 o 
 -28   2   5        0.00      -13.90     17.58 o 
 -26   2   5       84.82       87.67     19.57 o 
 -24   2   5      215.00      159.34     20.29 o 
 -22   2   5      437.02      457.34     19.43 o 
 -20   2   5     6509.33     6203.20     74.01 o 
 -18   2   5      148.66      140.54     10.78 o 
 -16   2   5      474.31      476.26     14.59 o 
 -14   2   5     1294.04     1262.23     21.34 o 
 -12   2   5     5169.52     5106.78     54.48 o 
 -10   2   5     1420.69     1601.52     25.50 o 
  -8   2   5      585.07      574.02     12.78 o 
  -6   2   5      122.65      182.92      9.86 o 
  -4   2   5    10191.79    10790.26    109.46 o 
  -2   2   5     1300.93     1265.39     21.56 o 
   0   2   5      178.90      167.98      9.57 o 
   2   2   5      518.28      481.14     13.26 o 
   4   2   5        0.60        2.10      7.18 o 
   6   2   5      130.22      133.28     10.03 o 
   8   2   5       69.75       54.04     12.66 o 
  10   2   5      977.76      880.75     20.18 o 
  12   2   5       68.17       37.42     10.69 o 
  14   2   5      539.36      606.15     20.58 o 
  16   2   5        9.98       -2.38     11.97 o 
  18   2   5     1204.91     1111.54     31.60 o 
  20   2   5      109.05       93.54     18.88 o 
  22   2   5      974.95      860.32     35.21 o 
  24   2   5      387.54      370.04     28.22 o 
  26   2   5       64.38       66.63     22.19 o 
 -33   3   5      207.29      152.71     26.07 o 
 -31   3   5      120.21       88.29     29.05 o 
 -29   3   5     3336.23     3435.55     69.03 o 
 -27   3   5       13.05        9.70     19.49 o 
 -25   3   5     1783.69     1698.11     44.10 o 
 -23   3   5     3208.75     3145.28     55.31 o 
 -21   3   5      483.33      551.24     23.47 o 
 -19   3   5      283.32      286.80     18.22 o 
 -17   3   5     1368.37     1383.22     26.52 o 
 -15   3   5       37.48       23.63      8.69 o 
 -13   3   5      416.91      418.54     13.36 o 
 -11   3   5      682.81      752.95     17.50 o 
  -9   3   5    15955.26    17553.31    163.45 o 
  -7   3   5      122.08      147.50     10.54 o 
  -5   3   5    15287.39    18089.76    180.14 o 
  -3   3   5     2080.29     2590.76     43.94 o 
  -1   3   5      154.87      267.33     10.79 o 
   1   3   5       74.65       78.59     11.22 o 
   3   3   5      631.88      611.56     18.52 o 
   5   3   5     1202.07     1268.92     22.47 o 
   7   3   5     1470.59     1321.01     24.44 o 
   9   3   5     6700.86     6743.67     71.76 o 
  11   3   5      707.12      817.28     19.46 o 
  13   3   5      859.54      923.90     28.25 o 
  15   3   5     2471.88     2339.30     43.71 o 
  17   3   5        0.53      -10.54     13.95 o 
  19   3   5      836.43      815.63     42.63 o 
  21   3   5        0.19        7.15     17.80 o 
  23   3   5       13.42       29.86     19.73 o 
  25   3   5      124.15      141.76     26.92 o 
 -32   4   5      139.78      115.23     28.63 o 
 -30   4   5       44.05       83.63     22.35 o 
 -28   4   5      123.15      161.07     23.52 o 
 -26   4   5      315.05      296.44     34.91 o 
 -24   4   5      545.95      526.49     25.54 o 
 -22   4   5      350.84      361.49     28.24 o 
 -20   4   5      700.70      655.14     29.00 o 
 -18   4   5     3632.22     3284.61     52.41 o 
 -16   4   5     1073.10     1011.47     28.56 o 
 -14   4   5     2733.18     2619.51     42.22 o 
 -12   4   5      232.77      223.20     10.85 o 
 -10   4   5       87.14      104.89      9.25 o 
  -8   4   5     1034.25     1238.67     22.30 o 
  -6   4   5     2309.04     2341.03     30.64 o 
  -4   4   5      129.96      189.40      9.96 o 
  -2   4   5      955.03     1034.53     19.19 o 
   0   4   5     6618.60     6936.43     94.68 o 
   2   4   5      760.43      728.79     16.90 o 
   4   4   5      707.71      733.90     17.58 o 
   6   4   5      321.69      315.03     13.46 o 
   8   4   5      808.58      775.01     19.06 o 
  10   4   5     3499.93     3311.75     43.09 o 
  12   4   5       43.70       37.27     13.89 o 
  14   4   5       26.80       24.25     15.18 o 
  16   4   5       21.04       -0.79     14.85 o 
  18   4   5      528.40      527.59     25.74 o 
  20   4   5      587.87      633.64     31.37 o 
  22   4   5      237.83      233.31     31.58 o 
  24   4   5      158.44      147.16     27.89 o 
 -31   5   5       92.69      106.82     27.45 o 
 -29   5   5       32.03       58.26     24.71 o 
 -27   5   5       36.26       15.21     23.71 o 
 -25   5   5      304.97      288.45     25.64 o 
 -23   5   5      305.09      327.78     25.94 o 
 -21   5   5       12.51        3.04     17.38 o 
 -19   5   5       80.49       50.71     20.14 o 
 -17   5   5     1306.55     1331.88     46.74 o 
 -15   5   5      296.59      296.92     26.86 o 
 -13   5   5      507.05      536.28     28.78 o 
 -11   5   5     1502.20     1600.06     33.77 o 
  -9   5   5      101.40      114.60     11.84 o 
  -7   5   5      171.19      250.31     12.08 o 
  -5   5   5      482.20      605.57     16.39 o 
  -3   5   5     1912.95     2183.51     41.33 o 
  -1   5   5      293.44      365.20     13.94 o 
   1   5   5      163.36      182.68     11.99 o 
   3   5   5      495.30      589.77     17.34 o 
   5   5   5      557.81      580.14     17.60 o 
   7   5   5       76.10       71.51     12.32 o 
   9   5   5       27.24       -9.15     11.50 o 
  11   5   5      644.58      548.92     23.44 o 
  13   5   5       53.62       50.04     15.72 o 
  15   5   5     2147.87     1850.77     40.98 o 
  17   5   5      219.79      186.74     22.26 o 
  19   5   5       51.70       43.50     19.68 o 
  21   5   5      345.13      368.81     32.40 o 
  23   5   5       22.51       32.19     24.40 o 
 -28   6   5       70.13       94.21     26.04 o 
 -26   6   5      289.78      303.95     27.39 o 
 -24   6   5      235.11      256.21     25.43 o 
 -22   6   5      152.41      144.62     22.01 o 
 -20   6   5     2148.74     2070.03     49.72 o 
 -18   6   5       64.30       60.25     23.31 o 
 -16   6   5      978.47      810.10     31.86 o 
 -14   6   5     1179.50     1123.98     31.83 o 
 -12   6   5     1242.87     1181.14     35.50 o 
 -10   6   5      480.52      447.23     22.08 o 
  -8   6   5     1389.25     1288.97     40.13 o 
  -6   6   5     1000.43      997.55     24.50 o 
  -4   6   5     2305.97     2147.52     49.41 o 
  -2   6   5     2456.64     2453.81     72.01 o 
   0   6   5     3045.68     2922.94     44.04 o 
   2   6   5      554.24      589.65     19.13 o 
   4   6   5     1236.61     1067.90     41.60 o 
   6   6   5       69.85       82.80     14.07 o 
   8   6   5     1192.09      943.83     27.14 o 
  10   6   5      267.06      139.82     19.70 o 
  12   6   5      125.44      115.56     20.14 o 
  14   6   5       57.02       38.96     23.17 o 
  16   6   5      327.12      263.29     24.81 o 
  18   6   5      239.89      273.23     26.02 o 
  20   6   5       22.90      -19.69     19.69 o 
  22   6   5      423.79      420.57     36.13 o 
 -27   7   5        8.05      -20.99     20.99 o 
 -25   7   5      313.98      336.26     29.31 o 
 -23   7   5      104.98      103.84     22.36 o 
 -21   7   5       41.45       64.58     20.55 o 
 -19   7   5       80.92       75.91     20.51 o 
 -17   7   5      126.42       66.59     19.59 o 
 -15   7   5      284.65      229.27     25.78 o 
 -13   7   5      223.07      217.28     19.84 o 
 -11   7   5       13.21       17.89     15.48 o 
  -9   7   5     1717.58     1573.55     37.14 o 
  -7   7   5      559.40      701.36     34.06 o 
  -5   7   5      892.62     1018.83     30.57 o 
  -3   7   5      281.57      280.40     24.18 o 
  -1   7   5      871.51      973.35     32.60 o 
   1   7   5     1542.48     1480.59     37.80 o 
   3   7   5     1696.01     1550.50     36.34 o 
   5   7   5       91.67       65.89     18.71 o 
   7   7   5      450.42      398.22     26.54 o 
   9   7   5      421.48      447.05     31.47 o 
  11   7   5     2476.93     2303.47     82.56 o 
  13   7   5        7.40      -19.84     19.84 o 
  15   7   5      158.16      160.70     33.44 o 
  17   7   5      103.95       74.67     41.32 o 
  19   7   5      282.38      295.67     33.00 o 
 -24   8   5        0.49       16.30     21.71 o 
 -22   8   5       10.46       35.93     21.77 o 
 -20   8   5        5.30      -12.01     19.55 o 
 -18   8   5       11.52       -7.14     18.66 o 
 -16   8   5       23.78       28.39     19.42 o 
 -14   8   5      244.36      198.84     23.19 o 
 -12   8   5      389.06      353.62     24.63 o 
 -10   8   5       28.53       34.68     16.74 o 
  -8   8   5       51.20       24.34     15.79 o 
  -6   8   5      135.79      152.34     18.77 o 
  -4   8   5       31.56       27.35     17.49 o 
  -2   8   5      752.40      679.61     30.50 o 
   0   8   5      404.66      383.49     30.19 o 
   2   8   5      239.24      252.55     23.09 o 
   4   8   5        8.48      -11.27     17.40 o 
   6   8   5       25.14       19.14     18.80 o 
   8   8   5       78.53       85.45     23.62 o 
  10   8   5       51.45       47.75     23.14 o 
  12   8   5      304.93      254.52     29.94 o 
  14   8   5       13.16      -16.16     22.66 o 
  16   8   5      295.11      253.66     32.33 o 
 -19   9   5       11.39        7.60     20.74 o 
 -17   9   5      740.58      737.73     36.63 o 
 -15   9   5       54.30       34.83     21.00 o 
 -13   9   5        0.36       -9.40     21.99 o 
 -11   9   5      839.09      844.81     33.08 o 
  -9   9   5      222.95      202.44     24.03 o 
  -7   9   5       28.82       26.72     22.89 o 
  -5   9   5      514.41      488.44     34.51 o 
  -3   9   5       16.23       47.41     23.10 o 
  -1   9   5        0.85       -4.08     21.48 o 
   1   9   5      232.18      281.29     29.87 o 
   3   9   5      155.52      163.44     26.89 o 
   5   9   5      490.54      521.41     47.90 o 
   7   9   5       90.75       43.83     28.37 o 
   9   9   5      126.61      102.01     37.41 o 
  11   9   5       67.16       36.02     25.77 o 
 -12  10   5      479.16      545.23     54.11 o 
 -10  10   5      288.55      231.60     37.87 o 
  -8  10   5       24.49       14.80     24.54 o 
  -6  10   5      118.97      143.33     28.12 o 
  -4  10   5      186.94      242.32     54.33 o 
  -2  10   5       20.31        1.83     24.71 o 
   0  10   5      117.40       48.68     26.72 o 
   2  10   5       37.36       54.01     30.22 o 
   4  10   5        1.15       -6.12     25.39 o 
 -34   0   6        3.77        3.14     34.20 o 
 -32   0   6        1.07      -28.37     28.37 o 
 -30   0   6     1284.92     1228.97     63.07 o 
 -28   0   6      408.56      400.17     55.38 o 
 -26   0   6      110.33       68.94     23.23 o 
 -24   0   6      289.51      214.03     26.29 o 
 -22   0   6     1099.49     1146.71     41.92 o 
 -20   0   6      900.26     1024.42     30.74 o 
 -18   0   6     5083.56     5125.64     80.68 o 
 -16   0   6      587.91      767.58     24.47 o 
 -14   0   6    31943.79    32678.41    419.36 o 
 -12   0   6     3921.97     4062.62     63.50 o 
 -10   0   6      910.57      842.56     25.90 o 
  -8   0   6     4019.63     3972.63     77.50 o 
  -6   0   6      913.77      831.15     21.67 o 
  -4   0   6      980.32      900.45     28.78 o 
  -2   0   6      334.94      509.79     18.30 o 
   0   0   6    10597.57    11106.14    148.11 o 
   2   0   6    48363.14    49492.29    625.54 o 
   4   0   6    11615.16    11663.10    157.77 o 
   6   0   6    28161.01    28822.33    371.58 o 
   8   0   6    15717.28    15580.27    209.25 o 
  10   0   6      297.25      315.69     18.61 o 
  12   0   6       68.21       70.72     14.16 o 
  14   0   6       84.46      188.61     22.63 o 
  16   0   6        4.04       24.96     19.86 o 
  18   0   6      799.93      927.83     42.06 o 
  20   0   6       78.91       89.30     24.58 o 
  22   0   6     5286.77     5361.25    139.42 o 
  24   0   6       53.09       46.44     36.80 o 
  26   0   6      308.23      250.94     56.26 o 
 -35   1   6       64.44       71.52     26.85 o 
 -33   1   6       24.39       -3.75     21.99 o 
 -31   1   6      195.62      242.01     26.34 o 
 -29   1   6      329.08      270.54     29.32 o 
 -27   1   6      176.47      148.75     21.76 o 
 -25   1   6     1695.28     1586.92     36.83 o 
 -23   1   6      383.13      374.39     17.94 o 
 -21   1   6        0.08      -10.38     10.38 o 
 -19   1   6      472.07      540.79     16.11 o 
 -17   1   6       15.50       10.59      8.56 o 
 -15   1   6       27.85       25.80      8.48 o 
 -13   1   6     5174.21     5273.04     58.58 o 
 -11   1   6       29.99       57.76      8.13 o 
  -9   1   6     4497.08     4457.85     47.08 o 
  -7   1   6      221.56      200.67      8.88 o 
  -5   1   6       94.88       94.39      8.38 o 
  -3   1   6      585.69      625.44     17.70 o 
  -1   1   6      633.97      650.50     15.68 o 
   1   1   6     5353.30     5235.31     69.11 o 
   3   1   6     5113.24     5319.85     55.53 o 
   5   1   6       45.14       23.73      8.43 o 
   7   1   6      309.93      316.83     12.99 o 
   9   1   6     1354.58     1289.82     22.75 o 
  11   1   6     1700.42     1721.27     27.65 o 
  13   1   6      520.76      497.62     18.80 o 
  15   1   6      799.68      814.95     23.42 o 
  17   1   6     1868.13     1807.16     38.76 o 
  19   1   6      310.54      285.92     21.24 o 
  21   1   6      373.31      368.71     23.48 o 
  23   1   6        4.34        0.62     18.66 o 
  25   1   6       24.52      -10.82     19.71 o 
  27   1   6      292.99      282.96     45.29 o 
 -34   2   6       47.52       51.01     22.72 o 
 -32   2   6      283.12      307.69     28.06 o 
 -30   2   6       25.37       20.66     19.45 o 
 -28   2   6       12.82       38.34     20.07 o 
 -26   2   6      297.45      284.93     23.49 o 
 -24   2   6      203.00      189.41     18.40 o 
 -22   2   6     4730.95     4582.97     60.32 o 
 -20   2   6       84.43       71.36     12.85 o 
 -18   2   6     3821.56     3685.21     44.91 o 
 -16   2   6       34.45        7.90      8.58 o 
 -14   2   6     1366.63     1519.10     23.94 o 
 -12   2   6      700.35      716.32     16.17 o 
 -10   2   6      880.51      789.43     15.94 o 
  -8   2   6        5.06       10.05      7.78 o 
  -6   2   6     1520.01     1731.61     67.88 o 
  -4   2   6      885.24      915.80     24.31 o 
  -2   2   6      830.50      965.83     21.44 o 
   0   2   6     1583.32     1807.09     97.35 o 
   2   2   6      308.24      364.58     11.70 o 
   4   2   6      115.75      182.70      9.99 o 
   6   2   6     6252.47     6190.00     65.33 o 
   8   2   6      128.90      178.41     11.07 o 
  10   2   6      586.08      622.10     19.28 o 
  12   2   6      161.21      160.94     13.73 o 
  14   2   6      172.20      189.31     18.02 o 
  16   2   6      134.75      171.79     15.70 o 
  18   2   6     1210.54     1215.27     33.24 o 
  20   2   6      171.46      182.60     24.10 o 
  22   2   6       34.40       12.83     18.52 o 
  24   2   6       35.13       30.72     22.68 o 
  26   2   6        1.82        8.30     24.68 o 
 -33   3   6        0.41       16.43     26.84 o 
 -31   3   6        3.49       16.13     20.47 o 
 -29   3   6       68.64       72.91     21.00 o 
 -27   3   6      293.38      261.95     26.08 o 
 -25   3   6     2120.13     2006.43     42.37 o 
 -23   3   6     3641.02     3393.71     56.06 o 
 -21   3   6        1.91      -11.64     14.44 o 
 -19   3   6        8.45      -10.96     10.96 o 
 -17   3   6     2000.27     1944.77     29.37 o 
 -15   3   6      522.82      499.06     17.16 o 
 -13   3   6      876.95      960.02     18.95 o 
 -11   3   6     2018.16     2070.84     28.21 o 
  -9   3   6      134.80      144.88     15.43 o 
  -7   3   6       23.91      102.83     11.61 o 
  -5   3   6      560.90      597.85     29.01 o 
  -3   3   6        1.99       29.87     10.11 o 
  -1   3   6      969.60     1081.54     18.49 o 
   1   3   6       35.40       22.30      7.28 o 
   3   3   6      529.84      490.51     13.94 o 
   5   3   6       60.47       37.65      8.59 o 
   7   3   6      151.99      192.91     16.48 o 
   9   3   6      163.95      186.24     12.62 o 
  11   3   6     1114.51     1029.60     25.20 o 
  13   3   6      254.03      200.08     15.76 o 
  15   3   6       26.35       34.21     14.79 o 
  17   3   6      830.05      800.14     28.47 o 
  19   3   6       50.27       33.42     18.00 o 
  21   3   6      542.89      489.67     33.76 o 
  23   3   6        7.47      -13.96     23.02 o 
  25   3   6       62.62       41.56     24.57 o 
 -32   4   6     1723.91     1934.56     62.13 o 
 -30   4   6        4.56       56.84     24.55 o 
 -28   4   6     1270.92     1279.30     59.41 o 
 -26   4   6     2228.00     2162.00     45.85 o 
 -24   4   6      850.66      828.89     29.64 o 
 -22   4   6      316.78      286.19     20.31 o 
 -20   4   6       37.46       39.63     17.69 o 
 -18   4   6      136.21      146.92     15.76 o 
 -16   4   6     3075.51     2798.49     61.71 o 
 -14   4   6       49.66       23.60     10.16 o 
 -12   4   6     1733.81     1814.38     27.21 o 
 -10   4   6       52.92       80.56     11.07 o 
  -8   4   6       11.93       40.17      9.58 o 
  -6   4   6       62.74      110.76     10.83 o 
  -4   4   6     1532.92     1754.85     38.20 o 
  -2   4   6        0.00       -7.33      7.33 o 
   0   4   6       25.34       54.95      8.47 o 
   2   4   6      201.15      192.35     11.08 o 
   4   4   6     1609.34     1668.66     29.55 o 
   6   4   6        3.71        0.34      8.99 o 
   8   4   6      537.30      545.11     17.34 o 
  10   4   6     1819.03     1754.94     32.73 o 
  12   4   6     1203.87     1053.50     29.63 o 
  14   4   6      293.98      261.07     19.71 o 
  16   4   6       22.25       15.22     17.18 o 
  18   4   6      121.79      126.96     23.64 o 
  20   4   6      455.52      432.61     32.72 o 
  22   4   6       49.49       11.69     29.60 o 
  24   4   6       53.15       40.68     25.39 o 
 -31   5   6        5.41       21.52     24.47 o 
 -29   5   6      416.97      433.24     40.91 o 
 -27   5   6        1.60        3.70     21.57 o 
 -25   5   6       53.43       69.75     20.19 o 
 -23   5   6      136.64      150.76     21.11 o 
 -21   5   6     1079.69     1016.82     35.94 o 
 -19   5   6     2883.97     2638.92     54.34 o 
 -17   5   6      204.80      206.26     35.01 o 
 -15   5   6      302.91      267.57     18.58 o 
 -13   5   6      664.45      653.09     23.54 o 
 -11   5   6       13.41       12.37     12.40 o 
  -9   5   6      784.56      843.24     21.71 o 
  -7   5   6      498.74      583.51     25.19 o 
  -5   5   6      362.95      322.22     15.22 o 
  -3   5   6       41.71       51.09     10.69 o 
  -1   5   6       23.63       30.15      9.03 o 
   1   5   6        8.45       -6.52      8.85 o 
   3   5   6      916.67      900.76     20.76 o 
   5   5   6        8.46       14.14      9.99 o 
   7   5   6      832.51      715.65     22.08 o 
   9   5   6       76.08      164.09     20.06 o 
  11   5   6       50.81       48.44     17.13 o 
  13   5   6      867.45      994.13     35.34 o 
  15   5   6       11.81      -11.79     17.19 o 
  17   5   6        7.94        4.09     19.67 o 
  19   5   6      909.53      919.42     50.15 o 
  21   5   6        9.96       16.78     23.00 o 
  23   5   6      255.88      253.39     34.33 o 
 -30   6   6        0.07       21.54     30.12 o 
 -28   6   6        0.27       20.08     23.89 o 
 -26   6   6       18.37       13.23     19.87 o 
 -24   6   6      491.20      481.80     38.98 o 
 -22   6   6        0.43       12.92     18.19 o 
 -20   6   6       24.64       17.44     17.65 o 
 -18   6   6        3.58       -6.63     16.87 o 
 -16   6   6      208.22      158.99     23.96 o 
 -14   6   6      715.67      537.03     33.35 o 
 -12   6   6       17.49       22.27     14.61 o 
 -10   6   6       10.82      -10.66     16.56 o 
  -8   6   6      603.83      584.87     23.33 o 
  -6   6   6       13.88       14.31     11.30 o 
  -4   6   6        0.15      -11.09     11.09 o 
  -2   6   6      315.23      357.12     17.60 o 
   0   6   6      452.35      548.52     24.99 o 
   2   6   6     3497.29     3246.93     48.09 o 
   4   6   6      653.61      784.67     30.21 o 
   6   6   6     3038.91     2956.95     57.39 o 
   8   6   6      563.85      393.92     22.19 o 
  10   6   6      133.33       95.99     18.95 o 
  12   6   6       62.94       49.80     18.79 o 
  14   6   6      157.71      183.32     22.79 o 
  16   6   6      350.41      343.85     27.41 o 
  18   6   6      101.59      126.65     22.77 o 
  20   6   6      726.50      810.21     44.40 o 
 -27   7   6       52.64       77.49     23.71 o 
 -25   7   6        0.13      -14.91     19.99 o 
 -23   7   6      194.99      172.67     24.49 o 
 -21   7   6      286.27      328.25     26.90 o 
 -19   7   6      159.66       97.98     24.41 o 
 -17   7   6       27.33        3.55     17.69 o 
 -15   7   6      529.20      482.86     25.13 o 
 -13   7   6        6.94       21.19     15.40 o 
 -11   7   6       19.89       41.35     17.41 o 
  -9   7   6      501.33      467.22     24.03 o 
  -7   7   6      371.32      339.33     21.65 o 
  -5   7   6     1342.62     1275.42     68.90 o 
  -3   7   6     3225.06     3061.61     52.47 o 
  -1   7   6       11.07       67.18     23.57 o 
   1   7   6      218.20      194.49     21.36 o 
   3   7   6      182.80      280.74     23.23 o 
   5   7   6     1138.09      984.25     35.10 o 
   7   7   6      761.46      739.79     32.09 o 
   9   7   6        0.10      -18.29     21.38 o 
  11   7   6      519.20      590.97     36.27 o 
  13   7   6     1076.02     1019.69     44.81 o 
  15   7   6      907.67      834.72     43.03 o 
  17   7   6       23.03       -6.33     23.05 o 
 -24   8   6      674.18      787.64     38.86 o 
 -22   8   6       84.80      107.62     29.26 o 
 -20   8   6      172.17      185.66     37.21 o 
 -18   8   6      142.73      195.28     23.98 o 
 -16   8   6      443.88      400.35     38.47 o 
 -14   8   6      525.33      574.12     27.90 o 
 -12   8   6       67.61       50.50     17.21 o 
 -10   8   6      329.61      346.33     23.34 o 
  -8   8   6     1194.58     1110.82     33.68 o 
  -6   8   6      591.04      581.87     36.81 o 
  -4   8   6       65.89       68.67     22.03 o 
  -2   8   6       75.07      123.80     32.65 o 
   0   8   6       22.16       17.10     21.05 o 
   2   8   6      198.30      200.70     22.72 o 
   4   8   6        6.50       13.72     18.76 o 
   6   8   6      411.55      378.34     27.50 o 
   8   8   6      150.16       88.34     24.44 o 
  10   8   6       11.10      -21.29     21.40 o 
  12   8   6      541.63      522.74     47.70 o 
  14   8   6      379.23      349.43     34.32 o 
 -19   9   6        0.04      -19.81     19.81 o 
 -17   9   6       12.21        6.49     21.30 o 
 -15   9   6       61.62      101.20     22.65 o 
 -13   9   6        0.05      -16.73     19.46 o 
 -11   9   6      791.63      839.88     48.75 o 
  -9   9   6      185.33      202.14     33.27 o 
  -7   9   6      871.37      977.39     60.03 o 
  -5   9   6      125.52      118.18     25.88 o 
  -3   9   6      671.60      607.10     37.28 o 
  -1   9   6       25.89       35.67     23.56 o 
   1   9   6      114.69      102.75     25.34 o 
   3   9   6       88.58      124.66     26.67 o 
   5   9   6        5.61       27.46     27.35 o 
   7   9   6        2.86       -6.91     22.47 o 
   9   9   6       11.02       -2.71     23.41 o 
  11   9   6      372.49      336.63     43.38 o 
 -12  10   6       18.98        8.68     28.44 o 
 -10  10   6       16.43      -15.80     28.37 o 
  -8  10   6       54.00       61.41     25.85 o 
  -6  10   6       19.40        3.50     23.90 o 
  -4  10   6      251.58      300.82     36.71 o 
  -2  10   6       65.91       50.37     25.59 o 
   0  10   6      154.85       68.67     27.00 o 
   2  10   6      208.99      244.73     56.46 o 
 -35   1   7       99.40       80.53     27.07 o 
 -33   1   7        2.58       -4.54     19.91 o 
 -31   1   7        0.22       -5.53     18.50 o 
 -29   1   7      976.03      955.62     52.12 o 
 -27   1   7      271.32      232.53     19.66 o 
 -25   1   7      573.73      568.76     24.90 o 
 -23   1   7     1325.35     1474.91     30.47 o 
 -21   1   7      406.51      461.11     16.46 o 
 -19   1   7     3045.65     3180.43     40.80 o 
 -17   1   7       39.45       63.76      9.54 o 
 -15   1   7      309.50      332.18     12.74 o 
 -13   1   7     2462.61     2735.87     34.28 o 
 -11   1   7      928.97      975.64     18.08 o 
  -9   1   7     2867.20     2877.11     33.97 o 
  -7   1   7     1465.02     1636.39     25.89 o 
  -5   1   7     2164.08     2255.67     27.92 o 
  -3   1   7      986.50     1207.84     32.06 o 
  -1   1   7    24696.18    25828.21    272.70 o 
   1   1   7       91.90       99.33      8.82 o 
   3   1   7    18400.20    19454.87    180.66 o 
   5   1   7     1264.09     1194.80     23.13 o 
   7   1   7     1517.56     1530.64     25.00 o 
   9   1   7      579.16      593.70     17.79 o 
  11   1   7       10.74        5.42      9.41 o 
  13   1   7      131.30      132.77     14.18 o 
  15   1   7     1411.53     1381.23     34.01 o 
  17   1   7       92.90      101.65     18.42 o 
  19   1   7      305.23      359.31     23.20 o 
  21   1   7     1634.77     1770.98     47.04 o 
  23   1   7        4.09      -12.34     18.98 o 
  25   1   7      295.99      379.09     35.36 o 
 -34   2   7       50.43       44.33     22.20 o 
 -32   2   7       83.23       74.76     22.01 o 
 -30   2   7       13.93      -12.50     18.33 o 
 -28   2   7      226.13      231.26     22.90 o 
 -26   2   7      101.19      110.03     22.61 o 
 -24   2   7      137.07       81.93     16.48 o 
 -22   2   7      599.98      622.78     21.71 o 
 -20   2   7      391.48      351.86     15.24 o 
 -18   2   7      367.15      387.32     14.66 o 
 -16   2   7     1973.91     1800.69     29.10 o 
 -14   2   7      327.83      372.87     13.13 o 
 -12   2   7     2068.65     2166.15     34.25 o 
 -10   2   7      513.00      571.69     13.94 o 
  -8   2   7      106.89       59.83      9.81 o 
  -6   2   7     2291.56     2388.69     33.46 o 
  -4   2   7       50.92       76.64      9.24 o 
  -2   2   7      152.52      238.75     16.89 o 
   0   2   7     5190.71     5032.02     58.54 o 
   2   2   7     4561.14     4390.30     53.35 o 
   4   2   7     1207.13     1190.78     20.86 o 
   6   2   7        0.81        7.81      8.02 o 
   8   2   7      101.06      109.22     10.81 o 
  10   2   7      109.60      142.59     12.26 o 
  12   2   7      954.87      893.29     30.50 o 
  14   2   7      820.51      720.19     23.65 o 
  16   2   7      588.63      613.09     25.37 o 
  18   2   7      622.70      652.32     35.03 o 
  20   2   7      135.42      131.13     26.14 o 
  22   2   7       54.18        2.67     21.35 o 
  24   2   7      104.76      116.82     26.69 o 
 -33   3   7     1080.68     1148.90     65.51 o 
 -31   3   7      400.71      455.91     30.61 o 
 -29   3   7      208.43      202.94     23.67 o 
 -27   3   7      104.59       93.29     20.02 o 
 -25   3   7      497.07      485.13     24.22 o 
 -23   3   7     1155.56     1080.18     31.40 o 
 -21   3   7     6688.63     6339.80     84.38 o 
 -19   3   7     2783.74     2755.98     41.63 o 
 -17   3   7        0.25       -2.86      9.32 o 
 -15   3   7       37.40       21.58      9.02 o 
 -13   3   7       60.61       73.56      8.78 o 
 -11   3   7       32.61        0.19      8.91 o 
  -9   3   7       88.00      103.84     10.53 o 
  -7   3   7        5.78       -5.36      8.31 o 
  -5   3   7     3523.09     4214.48     57.13 o 
  -3   3   7     2325.62     2645.49     41.11 o 
  -1   3   7     7396.34     7952.58     86.93 o 
   1   3   7     2232.68     2295.79     34.12 o 
   3   3   7      453.00      478.64     14.35 o 
   5   3   7        1.19       13.70      8.40 o 
   7   3   7     4109.69     4021.24     51.91 o 
   9   3   7      335.71      363.23     16.47 o 
  11   3   7     2118.00     2009.38     35.48 o 
  13   3   7      259.70      296.57     25.07 o 
  15   3   7       47.12       33.92     19.19 o 
  17   3   7      921.59      915.63     44.82 o 
  19   3   7      524.54      540.74     34.04 o 
  21   3   7        3.12      -14.93     20.41 o 
  23   3   7      343.71      379.77     41.53 o 
 -32   4   7       45.52       70.81     29.40 o 
 -30   4   7      186.49      156.96     27.95 o 
 -28   4   7       40.26       53.04     23.51 o 
 -26   4   7      151.05      131.80     22.29 o 
 -24   4   7       78.52       82.57     20.02 o 
 -22   4   7     1081.37     1002.42     34.53 o 
 -20   4   7      446.88      434.79     29.52 o 
 -18   4   7        4.57        2.70     13.16 o 
 -16   4   7     1001.91      882.42     26.49 o 
 -14   4   7     1461.08     1375.04     37.67 o 
 -12   4   7      724.15      664.33     19.39 o 
 -10   4   7     2578.73     2633.14     38.60 o 
  -8   4   7       18.22       20.55      9.71 o 
  -6   4   7       92.82      125.10     12.72 o 
  -4   4   7        2.55       -4.29      8.61 o 
  -2   4   7     2232.71     2490.73     44.88 o 
   0   4   7     1671.14     1699.80     27.80 o 
   2   4   7      979.71      889.98     19.17 o 
   4   4   7     2017.42     1827.79     30.21 o 
   6   4   7      474.77      421.35     15.72 o 
   8   4   7     2915.46     2663.11     41.71 o 
  10   4   7       62.28       99.04     15.48 o 
  12   4   7      544.20      616.55     28.46 o 
  14   4   7      194.35      228.15     23.67 o 
  16   4   7      454.24      411.40     30.46 o 
  18   4   7      333.58      403.93     31.29 o 
  20   4   7       28.94       32.32     23.85 o 
  22   4   7      331.22      317.27     32.03 o 
 -31   5   7     1646.27     1761.94     59.68 o 
 -29   5   7      252.55      264.00     32.48 o 
 -27   5   7      428.43      509.08     31.82 o 
 -25   5   7       73.38      104.42     21.75 o 
 -23   5   7      114.96       93.86     20.13 o 
 -21   5   7      816.24      848.84     33.95 o 
 -19   5   7       11.92       12.09     21.15 o 
 -17   5   7     1300.98     1284.29     42.89 o 
 -15   5   7      281.52      325.33     19.72 o 
 -13   5   7        8.61       -3.09     13.08 o 
 -11   5   7      510.15      506.55     21.34 o 
  -9   5   7      259.53      336.80     16.12 o 
  -7   5   7      147.97      177.39     13.69 o 
  -5   5   7      362.12      414.20     16.67 o 
  -3   5   7      545.45      602.71     21.97 o 
  -1   5   7      347.69      446.80     17.30 o 
   1   5   7     1161.39     1182.13     29.72 o 
   3   5   7      111.22      135.65     13.70 o 
   5   5   7       41.29       36.77     12.27 o 
   7   5   7      616.71      519.89     22.68 o 
   9   5   7      318.83      314.72     22.79 o 
  11   5   7     1808.67     1771.76     44.31 o 
  13   5   7      611.27      571.76     53.92 o 
  15   5   7        6.22       10.38     18.29 o 
  17   5   7       60.96       80.08     20.88 o 
  19   5   7        1.00        3.80     21.54 o 
  21   5   7      308.86      347.93     40.29 o 
 -30   6   7      225.05      286.02     33.09 o 
 -28   6   7      152.69      178.51     25.42 o 
 -26   6   7      195.29      177.51     24.98 o 
 -24   6   7      764.32      722.27     44.45 o 
 -22   6   7      135.88      127.33     21.60 o 
 -20   6   7        2.83      -11.30     16.81 o 
 -18   6   7       18.09        6.45     17.31 o 
 -16   6   7     1406.85     1343.49     47.24 o 
 -14   6   7      171.54      122.04     17.26 o 
 -12   6   7     1280.46     1210.70     32.18 o 
 -10   6   7        0.11       -6.11     14.54 o 
  -8   6   7      180.93      201.57     17.82 o 
  -6   6   7       64.03       76.85     13.31 o 
  -4   6   7     1046.11     1001.34     25.77 o 
  -2   6   7      836.22      850.66     28.20 o 
   0   6   7     1592.75     1620.22     36.96 o 
   2   6   7     1195.63     1051.44     30.56 o 
   4   6   7      120.57      180.66     20.55 o 
   6   6   7        9.21       26.77     19.54 o 
   8   6   7      111.72       67.45     25.29 o 
  10   6   7     2307.59     2162.51     73.18 o 
  12   6   7      569.94      516.38     33.77 o 
  14   6   7        5.42       -4.49     20.77 o 
  16   6   7      269.01      245.60     29.68 o 
  18   6   7      286.21      213.23     30.23 o 
  20   6   7       15.75       68.36     52.70 o 
 -27   7   7       27.02       34.47     22.73 o 
 -25   7   7      736.52      717.55     36.52 o 
 -23   7   7        0.02      -18.81     18.81 o 
 -21   7   7      115.70      131.45     23.60 o 
 -19   7   7      240.24      220.29     23.66 o 
 -17   7   7       93.07       62.82     19.80 o 
 -15   7   7       94.13      116.60     18.23 o 
 -13   7   7        0.86        9.10     15.18 o 
 -11   7   7      494.02      479.42     24.25 o 
  -9   7   7       78.45       77.78     16.75 o 
  -7   7   7        0.02       13.90     17.96 o 
  -5   7   7      207.69      229.76     22.88 o 
  -3   7   7     3341.76     3219.76     55.02 o 
  -1   7   7      508.15      647.44     34.10 o 
   1   7   7      141.63      158.86     21.16 o 
   3   7   7     2657.52     2393.92     52.72 o 
   5   7   7      356.98      356.63     28.40 o 
   7   7   7     1131.13     1037.85     42.49 o 
   9   7   7      694.70      675.86     37.62 o 
  11   7   7      175.05      242.73     28.81 o 
  13   7   7       24.60       41.65     24.03 o 
  15   7   7      507.45      535.95     37.50 o 
  17   7   7      379.85      387.25     45.02 o 
 -24   8   7      329.49      452.08     32.35 o 
 -22   8   7       27.94       38.65     21.54 o 
 -20   8   7       21.49       35.75     20.07 o 
 -18   8   7      122.83      139.65     23.22 o 
 -16   8   7      109.58       85.61     26.93 o 
 -14   8   7       17.82      -11.62     16.28 o 
 -12   8   7       66.43       64.05     20.54 o 
 -10   8   7     1088.12     1032.81     38.00 o 
  -8   8   7      238.52      228.19     26.24 o 
  -6   8   7      729.01      732.64     33.87 o 
  -4   8   7      374.56      443.29     32.15 o 
  -2   8   7      400.94      395.71     32.69 o 
   0   8   7      189.02      239.25     28.15 o 
   2   8   7      618.53      669.60     43.71 o 
   4   8   7      152.22      232.79     24.34 o 
   6   8   7       65.95        0.58     20.90 o 
   8   8   7      259.32      257.58     29.56 o 
  10   8   7      121.49       82.63     25.74 o 
  12   8   7      574.72      519.89     38.39 o 
  14   8   7       53.08       74.52     40.09 o 
 -19   9   7      225.34      316.85     48.71 o 
 -17   9   7      284.77      337.34     34.89 o 
 -15   9   7        4.61       19.59     23.39 o 
 -13   9   7       33.78       38.19     21.23 o 
 -11   9   7      229.49      285.82     27.49 o 
  -9   9   7       99.73      106.94     25.81 o 
  -7   9   7     1312.83     1338.59     64.14 o 
  -5   9   7       14.02        5.18     22.89 o 
  -3   9   7       16.27       25.47     22.99 o 
  -1   9   7      128.56      106.09     26.12 o 
   1   9   7     1311.52     1314.73     49.80 o 
   3   9   7        0.06       34.77     23.93 o 
   5   9   7      470.09      421.81     40.91 o 
   7   9   7       84.97       85.41     26.32 o 
   9   9   7      616.39      629.26     41.06 o 
 -10  10   7      381.98      419.82     36.63 o 
  -8  10   7       55.58       33.88     25.91 o 
  -6  10   7        8.05       15.29     25.81 o 
  -4  10   7       48.24       54.75     26.58 o 
  -2  10   7      481.64      530.58     46.67 o 
   0  10   7      231.24      238.45     32.14 o 
 -36   0   8      874.12     1126.04    102.55 o 
 -34   0   8       23.96       21.88     35.61 o 
 -32   0   8      115.68       86.96     34.06 o 
 -30   0   8     1354.33     1295.31     52.02 o 
 -28   0   8        7.76        3.56     22.29 o 
 -26   0   8      360.15      269.69     29.44 o 
 -24   0   8      670.81      646.22     35.86 o 
 -22   0   8        9.33       28.03     15.13 o 
 -20   0   8      224.78      309.99     21.65 o 
 -18   0   8     1716.68     1594.69     37.76 o 
 -16   0   8      174.48      202.27     16.42 o 
 -14   0   8     1009.07     1012.30     28.02 o 
 -12   0   8      878.90      940.14     26.69 o 
 -10   0   8    16510.64    17530.72    231.27 o 
  -8   0   8     2453.13     2602.31     45.85 o 
  -6   0   8     2729.83     2741.39     47.58 o 
  -4   0   8     8947.81    10646.20    145.04 o 
  -2   0   8    38128.49    40857.49    519.76 o 
   0   0   8     4952.74     5245.44     78.67 o 
   2   0   8     1373.36     1581.40     34.16 o 
   4   0   8       15.46       -2.49     11.13 o 
   6   0   8     6767.55     7171.42    106.53 o 
   8   0   8     3375.56     3517.55     62.52 o 
  10   0   8      831.75      936.63     31.66 o 
  12   0   8     1261.10     1342.79     64.14 o 
  14   0   8     2612.88     2605.48     66.32 o 
  16   0   8     1996.16     2090.78     97.03 o 
  18   0   8      668.31      673.14     57.61 o 
  20   0   8      392.24      411.22     37.36 o 
  22   0   8     1831.25     2077.85    144.65 o 
  24   0   8        5.60       19.43     35.08 o 
 -35   1   8        0.17       -6.08     24.69 o 
 -33   1   8      211.63      160.57     24.37 o 
 -31   1   8      114.28      123.24     22.18 o 
 -29   1   8      175.53      165.69     22.01 o 
 -27   1   8      109.66       49.31     16.79 o 
 -25   1   8        5.82      -18.90     18.90 o 
 -23   1   8      149.20      170.29     15.31 o 
 -21   1   8     1109.62      957.72     22.14 o 
 -19   1   8      164.82      166.31     11.99 o 
 -17   1   8      688.66      688.67     17.78 o 
 -15   1   8       28.97       32.98      8.81 o 
 -13   1   8      528.36      591.55     15.46 o 
 -11   1   8     5482.97     5441.71     57.88 o 
  -9   1   8      753.16      737.14     16.20 o 
  -7   1   8     2404.70     2544.09     39.23 o 
  -5   1   8     1139.75     1151.09     24.59 o 
  -3   1   8      104.36      136.37     17.23 o 
  -1   1   8      157.33      159.58     11.31 o 
   1   1   8     2805.63     2835.19     34.72 o 
   3   1   8     1077.61     1085.05     29.23 o 
   5   1   8     1481.66     1490.37     24.45 o 
   7   1   8     1611.53     1604.34     26.50 o 
   9   1   8       13.24       -1.23     10.10 o 
  11   1   8      120.41       94.43     12.57 o 
  13   1   8      108.01      112.37     14.89 o 
  15   1   8      452.97      451.73     22.93 o 
  17   1   8       22.12        1.77     14.87 o 
  19   1   8        4.74        1.92     17.94 o 
  21   1   8      315.77      337.96     27.07 o 
  23   1   8      120.58      127.61     26.58 o 
 -34   2   8       39.96       17.99     21.82 o 
 -32   2   8       15.62        7.88     19.63 o 
 -30   2   8      240.00      290.21     25.31 o 
 -28   2   8       96.18      113.08     27.86 o 
 -26   2   8      658.16      687.04     30.41 o 
 -24   2   8     1166.08     1101.60     30.87 o 
 -22   2   8      774.30      818.03     26.72 o 
 -20   2   8     2687.67     2569.42     36.78 o 
 -18   2   8      886.08      860.63     20.46 o 
 -16   2   8     4082.06     3891.54     46.71 o 
 -14   2   8     1855.63     1932.21     28.20 o 
 -12   2   8      865.07      868.79     38.69 o 
 -10   2   8       78.80      124.00     11.64 o 
  -8   2   8      367.95      454.63     15.22 o 
  -6   2   8     3609.47     3932.68     53.77 o 
  -4   2   8        1.81       23.20      8.48 o 
  -2   2   8      309.58      379.30     14.23 o 
   0   2   8      120.47      108.13     10.42 o 
   2   2   8      693.96      678.85     18.60 o 
   4   2   8        5.01       -2.03      7.85 o 
   6   2   8        0.51        0.33      8.52 o 
   8   2   8      785.99      798.70     20.19 o 
  10   2   8      150.16      107.70     13.34 o 
  12   2   8       36.02        6.02     12.76 o 
  14   2   8     1024.34     1113.00     31.28 o 
  16   2   8     1108.37     1096.30     36.24 o 
  18   2   8      843.96      837.34     47.90 o 
  20   2   8      511.71      521.15     34.79 o 
  22   2   8      657.20      669.04     39.72 o 
  24   2   8      428.41      415.31     36.29 o 
 -33   3   8       14.11       29.20     25.18 o 
 -31   3   8      616.60      676.81     39.48 o 
 -29   3   8      111.61      126.81     25.59 o 
 -27   3   8      106.14      115.98     20.29 o 
 -25   3   8      687.54      749.52     27.65 o 
 -23   3   8       79.00       89.49     16.27 o 
 -21   3   8      581.68      600.94     23.89 o 
 -19   3   8     5457.45     4995.43     63.23 o 
 -17   3   8       79.16       74.08     10.83 o 
 -15   3   8      104.75       81.93     13.26 o 
 -13   3   8       97.34       71.60      9.39 o 
 -11   3   8      585.65      611.87     18.19 o 
  -9   3   8        1.79       -1.53      8.65 o 
  -7   3   8      217.38      241.43     12.10 o 
  -5   3   8      281.63      318.76     16.38 o 
  -3   3   8      247.77      224.23     21.12 o 
  -1   3   8        0.00        2.98      8.58 o 
   1   3   8      615.94      616.75     18.18 o 
   3   3   8       42.42       26.00     10.43 o 
   5   3   8      893.07      816.42     22.86 o 
   7   3   8     1167.30     1075.91     28.00 o 
   9   3   8       18.91        0.30     12.04 o 
  11   3   8       28.57       17.37     14.07 o 
  13   3   8      247.94      284.27     20.33 o 
  15   3   8       98.63      118.11     19.45 o 
  17   3   8      183.67      182.99     24.85 o 
  19   3   8       87.29       96.78     24.37 o 
  21   3   8       86.72      111.48     26.63 o 
  23   3   8       91.38       52.78     26.68 o 
 -32   4   8      167.52      183.82     30.15 o 
 -30   4   8       62.39       93.70     25.71 o 
 -28   4   8      184.38      252.34     28.93 o 
 -26   4   8       56.21       27.27     19.15 o 
 -24   4   8     1391.46     1417.44     40.70 o 
 -22   4   8       53.36       26.24     20.16 o 
 -20   4   8     1228.33     1135.04     31.52 o 
 -18   4   8     3295.61     3131.51     52.93 o 
 -16   4   8     1175.32     1207.68     42.36 o 
 -14   4   8      157.88      177.44     13.95 o 
 -12   4   8       20.62        1.66     10.27 o 
 -10   4   8       12.32        8.11      9.95 o 
  -8   4   8       11.87       -8.55     11.00 o 
  -6   4   8      361.20      462.43     26.52 o 
  -4   4   8      111.17      157.72     11.46 o 
  -2   4   8     1433.99     1437.10     31.12 o 
   0   4   8        4.71       17.78     10.11 o 
   2   4   8      734.15      810.54     22.01 o 
   4   4   8     2034.48     1947.94     41.73 o 
   6   4   8     3625.34     3518.66     53.90 o 
   8   4   8        6.24        1.61     11.77 o 
  10   4   8      240.95      252.21     19.30 o 
  12   4   8      244.79      195.84     21.34 o 
  14   4   8      386.89      402.62     26.34 o 
  16   4   8      473.64      490.96     30.52 o 
  18   4   8       52.08       53.60     22.36 o 
  20   4   8      121.24      147.35     26.70 o 
  22   4   8      169.59      199.86     30.10 o 
 -31   5   8       16.32       13.47     31.68 o 
 -29   5   8      110.30      125.34     27.06 o 
 -27   5   8       14.64       57.12     20.57 o 
 -25   5   8      433.10      397.27     27.66 o 
 -23   5   8      502.98      452.64     27.91 o 
 -21   5   8        2.33      -10.27     17.32 o 
 -19   5   8      582.58      577.49     28.61 o 
 -17   5   8     1215.67     1137.13     35.33 o 
 -15   5   8     1759.95     1576.20     39.39 o 
 -13   5   8     1444.83     1216.17     32.38 o 
 -11   5   8      125.01      128.41     15.53 o 
  -9   5   8        7.23       -2.76     10.78 o 
  -7   5   8      765.18      765.40     21.73 o 
  -5   5   8      873.27      840.42     26.25 o 
  -3   5   8        1.92       -9.86     12.89 o 
  -1   5   8      332.04      346.66     19.51 o 
   1   5   8      190.01      170.35     16.70 o 
   3   5   8      278.94      304.37     19.29 o 
   5   5   8        0.15      -13.01     13.01 o 
   7   5   8      382.94      381.39     24.26 o 
   9   5   8      169.49      177.51     20.88 o 
  11   5   8      938.65      979.23     49.50 o 
  13   5   8      623.95      581.78     30.42 o 
  15   5   8      444.18      433.04     28.70 o 
  17   5   8       51.10       24.81     23.70 o 
  19   5   8       14.78       -6.94     22.18 o 
 -30   6   8      585.20      720.60     49.95 o 
 -28   6   8      342.03      400.14     42.56 o 
 -26   6   8      224.53      228.57     25.78 o 
 -24   6   8       31.03       47.66     20.13 o 
 -22   6   8       51.67       78.20     20.12 o 
 -20   6   8      475.15      526.01     28.95 o 
 -18   6   8      576.96      483.89     31.87 o 
 -16   6   8       17.80       20.02     19.11 o 
 -14   6   8       31.70        7.58     14.96 o 
 -12   6   8     1249.35     1082.31     30.98 o 
 -10   6   8        2.95       -9.73     13.88 o 
  -8   6   8       28.71       25.42     17.52 o 
  -6   6   8      808.41      756.66     31.53 o 
  -4   6   8        4.46        4.22     14.48 o 
  -2   6   8      636.50      685.16     26.33 o 
   0   6   8      343.66      375.43     21.99 o 
   2   6   8      114.93      110.78     17.44 o 
   4   6   8       99.64       94.27     18.78 o 
   6   6   8      176.01      175.32     20.87 o 
   8   6   8       21.95        7.58     19.98 o 
  10   6   8      914.87      826.39     39.47 o 
  12   6   8       60.93       61.47     27.14 o 
  14   6   8       82.51       83.37     24.73 o 
  16   6   8      244.93      275.78     31.45 o 
  18   6   8     1061.50     1218.27     59.75 o 
 -27   7   8       76.49       88.32     23.78 o 
 -25   7   8       17.98       12.01     20.91 o 
 -23   7   8       33.59       23.39     20.24 o 
 -21   7   8      133.46      102.30     24.09 o 
 -19   7   8      384.91      406.15     27.54 o 
 -17   7   8       21.18       50.49     18.73 o 
 -15   7   8      174.59      120.25     20.91 o 
 -13   7   8       59.86       79.63     20.07 o 
 -11   7   8      938.48      996.29     46.36 o 
  -9   7   8      579.56      495.56     29.88 o 
  -7   7   8      465.30      461.51     35.18 o 
  -5   7   8        0.08       12.71     17.69 o 
  -3   7   8      141.27      171.18     18.95 o 
  -1   7   8     1733.03     1630.61     43.29 o 
   1   7   8     1055.17     1061.18     43.74 o 
   3   7   8      158.57      191.93     27.45 o 
   5   7   8        5.49       15.86     17.69 o 
   7   7   8      487.41      501.71     33.73 o 
   9   7   8     1401.59     1341.46     51.19 o 
  11   7   8      472.28      425.75     54.86 o 
  13   7   8      165.80      136.15     28.10 o 
  15   7   8       89.53      107.73     27.28 o 
 -24   8   8        4.62       25.96     25.53 o 
 -22   8   8      120.38      125.38     28.35 o 
 -20   8   8      217.85      286.12     32.03 o 
 -18   8   8     1388.54     1500.90     53.86 o 
 -16   8   8        1.67        4.36     22.27 o 
 -14   8   8      139.88      132.88     23.13 o 
 -12   8   8      127.59      149.04     23.49 o 
 -10   8   8        0.18       25.84     19.95 o 
  -8   8   8      700.88      756.53     45.37 o 
  -6   8   8     2289.91     2301.56     68.07 o 
  -4   8   8     1001.52     1023.00     43.95 o 
  -2   8   8      594.19      497.36     45.23 o 
   0   8   8      714.79      722.40     38.33 o 
   2   8   8        0.49      -12.09     18.29 o 
   4   8   8      285.04      251.06     25.05 o 
   6   8   8        6.29       -2.22     21.84 o 
   8   8   8        0.15       -7.92     21.95 o 
  10   8   8      370.50      417.98     35.87 o 
  12   8   8        7.99      -23.05     23.78 o 
 -19   9   8      183.68      325.68     34.23 o 
 -17   9   8      121.13      206.02     30.22 o 
 -15   9   8       22.98       60.84     25.71 o 
 -13   9   8      402.77      358.34     41.53 o 
 -11   9   8        0.16       -7.97     20.21 o 
  -9   9   8      256.09      351.36     33.00 o 
  -7   9   8       40.70       55.49     25.07 o 
  -5   9   8        6.88       14.21     22.89 o 
  -3   9   8      387.14      398.66     40.29 o 
  -1   9   8      112.35      163.81     27.83 o 
   1   9   8       24.32       20.60     22.96 o 
   3   9   8        9.05       40.13     24.68 o 
   5   9   8       31.07      -17.73     27.30 o 
   7   9   8     1470.03     1581.27     56.98 o 
  -6  10   8      232.83      249.69     49.26 o 
 -35   1   9        6.90      -14.42     20.42 o 
 -33   1   9       81.00      116.12     23.37 o 
 -31   1   9       72.47       43.42     20.35 o 
 -29   1   9      485.35      442.82     27.67 o 
 -27   1   9       10.10        7.69     15.44 o 
 -25   1   9      250.44      177.41     16.67 o 
 -23   1   9     1197.58     1109.21     24.97 o 
 -21   1   9      121.06      112.08     13.17 o 
 -19   1   9      138.05      145.98     14.87 o 
 -17   1   9      412.44      459.78     15.57 o 
 -15   1   9      133.91      175.42     11.53 o 
 -13   1   9      189.68      180.31     11.14 o 
 -11   1   9     3416.85     3379.94     40.48 o 
  -9   1   9    13246.04    13991.90    133.21 o 
  -7   1   9       13.51        0.47      7.41 o 
  -5   1   9      212.90      264.77     13.04 o 
  -3   1   9     2683.55     2713.10     37.59 o 
  -1   1   9     1821.73     1702.99     29.38 o 
   1   1   9      380.27      436.32     13.61 o 
   3   1   9     1047.53     1029.82     21.88 o 
   5   1   9      608.94      538.58     16.55 o 
   7   1   9      701.56      735.80     19.63 o 
   9   1   9    11842.27    11541.96    117.24 o 
  11   1   9      666.60      666.21     22.68 o 
  13   1   9     2482.22     2416.57     50.91 o 
  15   1   9     2364.33     2427.40     53.02 o 
  17   1   9      343.31      359.82     28.15 o 
  19   1   9      202.34      227.60     24.21 o 
  21   1   9      236.70      264.02     30.01 o 
  23   1   9       22.18        5.72     27.19 o 
 -34   2   9      324.12      454.93     36.39 o 
 -32   2   9        0.02      -15.30     19.32 o 
 -30   2   9       35.01       -1.73     18.64 o 
 -28   2   9        1.05      -17.10     17.10 o 
 -26   2   9        0.35       -1.23     14.89 o 
 -24   2   9      174.84      195.85     18.79 o 
 -22   2   9      234.86      178.44     14.17 o 
 -20   2   9      414.72      395.55     16.50 o 
 -18   2   9     2314.97     2109.65     32.26 o 
 -16   2   9      684.71      663.47     17.82 o 
 -14   2   9     1571.31     1422.22     23.96 o 
 -12   2   9     1949.85     1958.43     27.89 o 
 -10   2   9      691.35      712.79     18.55 o 
  -8   2   9     1621.49     1646.11     26.84 o 
  -6   2   9     1734.43     1770.31     36.71 o 
  -4   2   9      333.99      331.91     15.46 o 
  -2   2   9      443.13      490.49     16.66 o 
   0   2   9     1120.82     1117.56     23.48 o 
   2   2   9      648.32      575.24     18.37 o 
   4   2   9     4474.44     4255.82    106.57 o 
   6   2   9     1053.65      918.66     23.88 o 
   8   2   9     5349.71     4998.56     69.37 o 
  10   2   9      819.67      837.51     32.07 o 
  12   2   9       14.74       -1.63     14.09 o 
  14   2   9      321.47      360.58     24.65 o 
  16   2   9      851.31      926.64     35.51 o 
  18   2   9      992.60     1040.64     43.80 o 
  20   2   9        0.11        9.85     22.34 o 
  22   2   9      285.80      325.13     36.18 o 
 -35   3   9       46.09      105.29     40.78 o 
 -33   3   9      297.22      387.24     35.18 o 
 -31   3   9        0.50      -19.48     21.34 o 
 -29   3   9      483.40      526.64     34.86 o 
 -27   3   9        3.51       25.57     18.25 o 
 -25   3   9        2.67       -2.06     17.67 o 
 -23   3   9      305.30      280.40     27.58 o 
 -21   3   9      316.82      359.86     21.13 o 
 -19   3   9     3411.71     3202.72     47.31 o 
 -17   3   9     1247.20     1279.05     27.90 o 
 -15   3   9       58.20       21.36     11.14 o 
 -13   3   9     1217.74     1305.94     26.43 o 
 -11   3   9      510.24      570.91     18.07 o 
  -9   3   9      306.66      385.74     16.35 o 
  -7   3   9     2804.83     3010.24     56.52 o 
  -5   3   9       75.42       35.31     16.71 o 
  -3   3   9      133.76      141.91     11.26 o 
  -1   3   9     1970.10     1865.56     31.27 o 
   1   3   9     3387.16     3291.66     45.83 o 
   3   3   9        1.04      -10.14     10.14 o 
   5   3   9      887.65      859.72     23.92 o 
   7   3   9      810.24      824.32     24.20 o 
   9   3   9      309.10      305.52     25.58 o 
  11   3   9     2694.64     2607.53     53.09 o 
  13   3   9      735.30      747.87     47.77 o 
  15   3   9       50.47       37.54     20.45 o 
  17   3   9      101.08       71.39     22.91 o 
  19   3   9       16.59       13.17     39.06 o 
  21   3   9        0.64       -8.12     23.34 o 
 -32   4   9       31.41       69.48     26.59 o 
 -30   4   9      118.50      155.42     27.60 o 
 -28   4   9      175.48      173.62     23.87 o 
 -26   4   9      121.41       91.43     30.74 o 
 -24   4   9        3.94       -3.34     17.83 o 
 -22   4   9      236.54      173.34     21.06 o 
 -20   4   9     1160.27     1143.53     31.71 o 
 -18   4   9     3909.61     3528.29     56.63 o 
 -16   4   9     1327.77     1304.49     31.86 o 
 -14   4   9       22.19        2.41     11.50 o 
 -12   4   9       49.06       38.06     11.22 o 
 -10   4   9      609.84      630.66     21.31 o 
  -8   4   9      715.71      735.58     23.96 o 
  -6   4   9       19.29       26.70     12.67 o 
  -4   4   9      571.43      638.91     23.03 o 
  -2   4   9      570.93      637.70     23.15 o 
   0   4   9      397.57      331.65     18.89 o 
   2   4   9     1557.55     1488.04     49.26 o 
   4   4   9     4196.98     3806.82     53.42 o 
   6   4   9      389.44      383.19     18.95 o 
   8   4   9       17.41       22.25     14.41 o 
  10   4   9       69.95       96.26     16.53 o 
  12   4   9      189.59      201.24     21.91 o 
  14   4   9       84.42       70.88     19.59 o 
  16   4   9       19.21       30.36     21.90 o 
  18   4   9       30.02       -0.24     25.01 o 
  20   4   9      833.13      797.89     43.17 o 
 -31   5   9        1.90       31.31     25.39 o 
 -29   5   9      174.62      194.25     29.47 o 
 -27   5   9      465.86      537.42     31.56 o 
 -25   5   9        9.83       21.47     19.14 o 
 -23   5   9       10.61       12.89     18.08 o 
 -21   5   9       13.59       12.09     17.53 o 
 -19   5   9        4.75       -2.49     17.03 o 
 -17   5   9      251.59      245.18     21.48 o 
 -15   5   9       49.74       59.86     15.89 o 
 -13   5   9     1545.48     1460.59     35.03 o 
 -11   5   9       73.70       64.75     17.14 o 
  -9   5   9       54.85       51.49     14.78 o 
  -7   5   9      304.63      320.97     20.01 o 
  -5   5   9     1566.41     1580.73     35.41 o 
  -3   5   9        1.66       -4.13     13.34 o 
  -1   5   9       46.29       53.87     15.01 o 
   1   5   9      168.39      173.18     19.21 o 
   3   5   9       83.40       36.73     18.68 o 
   5   5   9      171.13      160.84     19.62 o 
   7   5   9      436.01      418.70     25.42 o 
   9   5   9      665.31      734.30     36.61 o 
  11   5   9       10.89       -2.74     19.81 o 
  13   5   9      643.70      686.30     49.13 o 
  15   5   9      362.11      402.86     32.83 o 
  17   5   9        7.55        6.89     25.98 o 
  19   5   9       37.78       21.92     27.93 o 
 -30   6   9       44.96       47.06     26.57 o 
 -28   6   9      145.97      188.00     26.04 o 
 -26   6   9      228.81      252.02     26.21 o 
 -24   6   9        0.71      -18.51     18.51 o 
 -22   6   9        6.97        3.05     18.52 o 
 -20   6   9      674.69      671.37     34.66 o 
 -18   6   9     1610.87     1441.90     37.16 o 
 -16   6   9     1073.39      852.32     37.68 o 
 -14   6   9      127.47      107.77     19.80 o 
 -12   6   9      244.11      249.42     28.04 o 
 -10   6   9       31.04       33.98     18.00 o 
  -8   6   9      637.93      591.57     25.16 o 
  -6   6   9        0.87      -13.90     13.90 o 
  -4   6   9       49.22       74.74     16.70 o 
  -2   6   9       27.54        4.32     16.66 o 
   0   6   9     3258.26     3084.86     53.84 o 
   2   6   9      862.22      891.05     29.96 o 
   4   6   9       13.18       18.66     17.13 o 
   6   6   9      214.95      265.43     26.83 o 
   8   6   9       23.11        7.80     20.93 o 
  10   6   9      507.81      509.30     34.47 o 
  12   6   9        2.67       -1.82     21.34 o 
  14   6   9     1144.16     1093.08     47.65 o 
  16   6   9      601.15      755.08     46.05 o 
 -27   7   9       31.61       25.94     21.83 o 
 -25   7   9      227.36      278.92     28.44 o 
 -23   7   9      347.59      368.92     33.69 o 
 -21   7   9      135.42      178.75     33.10 o 
 -19   7   9        7.71       -6.02     21.39 o 
 -17   7   9      824.44      822.09     35.36 o 
 -15   7   9      299.77      279.06     25.18 o 
 -13   7   9      980.44      991.67     37.12 o 
 -11   7   9       78.91       84.66     20.69 o 
  -9   7   9      760.21      640.76     31.74 o 
  -7   7   9      127.21      179.47     22.79 o 
  -5   7   9       14.54       26.70     18.58 o 
  -3   7   9        0.07        2.05     16.24 o 
  -1   7   9        5.93       34.53     18.17 o 
   1   7   9     1065.18      971.60     36.34 o 
   3   7   9      729.62      769.62     45.49 o 
   5   7   9        2.03       10.75     18.31 o 
   7   7   9     1240.45     1217.32     47.10 o 
   9   7   9      958.70      909.76     53.04 o 
  11   7   9      177.66      189.10     29.36 o 
  13   7   9      154.31      164.57     29.29 o 
 -22   8   9      213.87      235.74     31.86 o 
 -20   8   9      232.53      272.32     31.40 o 
 -18   8   9        4.88       66.87     25.52 o 
 -16   8   9        1.29       -2.86     19.80 o 
 -14   8   9      413.26      414.26     29.75 o 
 -12   8   9      253.41      286.30     26.56 o 
 -10   8   9       60.37       84.64     21.37 o 
  -8   8   9     1389.11     1362.16     43.16 o 
  -6   8   9      129.66      179.76     26.28 o 
  -4   8   9       90.77       68.32     23.52 o 
  -2   8   9        0.23        9.07     20.79 o 
   0   8   9        0.00       11.63     21.24 o 
   2   8   9      545.28      515.58     31.25 o 
   4   8   9       67.17      109.10     26.19 o 
   6   8   9       43.73       54.69     24.91 o 
   8   8   9        8.03       37.68     25.32 o 
  10   8   9      248.45      246.93     32.09 o 
 -17   9   9        0.81        3.65     23.90 o 
 -15   9   9       20.38       15.80     33.51 o 
 -13   9   9      238.18      191.90     26.22 o 
 -11   9   9       14.27        4.59     23.34 o 
  -9   9   9      816.38      820.61     54.89 o 
  -7   9   9      136.76      162.92     35.73 o 
  -5   9   9        0.83      -17.92     21.95 o 
  -3   9   9        0.29        5.28     23.94 o 
  -1   9   9      315.95      254.57     31.21 o 
   1   9   9        2.28        8.60     22.91 o 
   3   9   9      599.84      598.92     84.43 o 
   5   9   9      205.03      238.15     37.70 o 
 -36   0  10      101.70      131.66     41.25 o 
 -34   0  10      485.50      486.86     51.24 o 
 -32   0  10      130.55      237.43     38.93 o 
 -30   0  10      160.23      174.11     29.53 o 
 -28   0  10     1201.04     1187.92     48.46 o 
 -26   0  10      672.28      647.91     37.88 o 
 -24   0  10       14.75        2.66     22.20 o 
 -22   0  10      254.03      260.86     22.21 o 
 -20   0  10      692.05      705.49     34.54 o 
 -18   0  10        0.35       22.25     14.60 o 
 -16   0  10      119.73      137.92     16.34 o 
 -14   0  10      710.80      600.63     24.38 o 
 -12   0  10     4438.88     4645.51     74.52 o 
 -10   0  10       68.62       76.19     13.57 o 
  -8   0  10     3385.33     3287.23     56.59 o 
  -6   0  10       12.34       42.59     12.30 o 
  -4   0  10     1471.78     1559.85     34.41 o 
  -2   0  10      131.86      155.16     14.33 o 
   0   0  10      173.28      226.35     16.11 o 
   2   0  10     7762.54     7711.76    166.95 o 
   4   0  10    13031.16    12998.24    213.76 o 
   6   0  10    11636.53    11425.76    163.38 o 
   8   0  10       78.80      108.39     23.02 o 
  10   0  10      309.54      310.57     23.56 o 
  12   0  10      370.61      359.14     30.36 o 
  14   0  10      296.13      292.62     39.24 o 
  16   0  10       21.00      -15.25     29.00 o 
  18   0  10       16.75        2.01     36.32 o 
  20   0  10       63.23       68.51     49.14 o 
 -35   1  10      469.77      458.78     32.44 o 
 -33   1  10      597.71      598.16     33.46 o 
 -31   1  10        8.19       15.39     19.64 o 
 -29   1  10       24.67       19.03     18.85 o 
 -27   1  10      200.05      155.93     21.45 o 
 -25   1  10      254.05      199.90     21.44 o 
 -23   1  10      292.86      231.95     20.05 o 
 -21   1  10       44.00       52.55     12.23 o 
 -19   1  10     1101.17     1065.95     23.37 o 
 -17   1  10      204.50      210.39     12.90 o 
 -15   1  10      279.33      314.33     13.58 o 
 -13   1  10       69.89       69.69      9.88 o 
 -11   1  10      570.16      545.96     15.67 o 
  -9   1  10       76.50       56.04      8.95 o 
  -7   1  10     4351.10     4517.15     62.30 o 
  -5   1  10      325.98      344.77     14.64 o 
  -3   1  10       25.78       20.21      9.49 o 
  -1   1  10      617.63      634.55     19.89 o 
   1   1  10      173.93      195.64     10.71 o 
   3   1  10     3968.07     3763.86     46.07 o 
   5   1  10       29.57       30.09     11.48 o 
   7   1  10     1275.23     1312.91     42.35 o 
   9   1  10      437.77      449.59     22.04 o 
  11   1  10     1678.19     1570.65     40.33 o 
  13   1  10      603.93      651.14     31.74 o 
  15   1  10      495.79      449.06     27.67 o 
  17   1  10      257.28      314.99     40.70 o 
  19   1  10        0.21       10.22     23.07 o 
  21   1  10      158.40      222.60     43.80 o 
 -34   2  10       92.71       80.46     27.03 o 
 -32   2  10      105.92      119.54     27.02 o 
 -30   2  10        0.00       -9.80     21.34 o 
 -28   2  10       15.60       25.84     21.43 o 
 -26   2  10      308.03      281.45     28.26 o 
 -24   2  10       86.03      125.26     16.03 o 
 -22   2  10       71.39       70.20     12.73 o 
 -20   2  10      294.25      256.17     14.97 o 
 -18   2  10     1251.17     1226.84     26.65 o 
 -16   2  10     3384.56     3145.31     40.88 o 
 -14   2  10      165.85      149.29     11.24 o 
 -12   2  10     2901.95     2935.78     43.57 o 
 -10   2  10      158.21      223.48     12.78 o 
  -8   2  10       46.56       26.28      9.32 o 
  -6   2  10      357.57      380.37     14.94 o 
  -4   2  10      129.94      153.34     13.48 o 
  -2   2  10      171.85      166.56     12.41 o 
   0   2  10        0.66       -9.11      9.11 o 
   2   2  10     5089.08     4999.04     63.22 o 
   4   2  10     3878.69     3618.44     66.99 o 
   6   2  10     3897.74     3958.79     55.24 o 
   8   2  10     2524.53     2399.33     44.80 o 
  10   2  10        1.56        5.54     14.12 o 
  12   2  10      208.15      199.83     19.22 o 
  14   2  10        6.47      -12.49     16.87 o 
  16   2  10      142.47      131.71     21.91 o 
  18   2  10      133.57      171.67     26.58 o 
  20   2  10       22.40       32.38     24.05 o 
 -35   3  10      164.92      249.25     65.52 o 
 -33   3  10       16.82       56.99     25.76 o 
 -31   3  10      322.50      327.79     31.94 o 
 -29   3  10        0.62      -20.39     20.39 o 
 -27   3  10      459.85      406.92     27.54 o 
 -25   3  10      117.33       87.21     19.76 o 
 -23   3  10       86.36      129.75     19.86 o 
 -21   3  10     3692.09     3518.91     56.96 o 
 -19   3  10      118.16      126.06     14.84 o 
 -17   3  10        6.07      -11.74     11.74 o 
 -15   3  10       90.48       57.44     12.46 o 
 -13   3  10     2156.29     2127.85     37.79 o 
 -11   3  10       11.06        5.71      9.74 o 
  -9   3  10      127.98      151.64     16.42 o 
  -7   3  10      157.79      185.31     15.44 o 
  -5   3  10      248.28      209.79     15.83 o 
  -3   3  10     1903.31     1846.74     31.64 o 
  -1   3  10       11.04       23.11     10.60 o 
   1   3  10     1474.00     1327.78     27.88 o 
   3   3  10     4195.68     3731.97     78.14 o 
   5   3  10       19.24       15.61     14.87 o 
   7   3  10      314.61      353.65     25.36 o 
   9   3  10       39.81       49.33     15.97 o 
  11   3  10     1303.40     1260.06     34.89 o 
  13   3  10       40.76       57.11     19.23 o 
  15   3  10      164.00      163.21     25.34 o 
  17   3  10      130.84      155.88     25.58 o 
  19   3  10        2.47       33.66     24.11 o 
 -32   4  10      176.09      226.31     30.60 o 
 -30   4  10      352.44      385.21     33.69 o 
 -28   4  10      239.05      258.28     25.80 o 
 -26   4  10      894.76      929.40     36.53 o 
 -24   4  10      805.73      700.84     36.04 o 
 -22   4  10        0.96       -4.15     17.93 o 
 -20   4  10      753.70      716.44     27.45 o 
 -18   4  10     3740.07     3408.89     55.96 o 
 -16   4  10     1866.08     1753.54     37.18 o 
 -14   4  10     2240.12     2286.59     38.49 o 
 -12   4  10      532.90      595.77     34.61 o 
 -10   4  10      751.41      771.20     28.56 o 
  -8   4  10       94.18      126.84     15.79 o 
  -6   4  10       45.49       55.72     14.14 o 
  -4   4  10     2003.87     2014.40     39.77 o 
  -2   4  10     4048.16     3678.32     57.38 o 
   0   4  10      620.80      666.44     25.08 o 
   2   4  10     8012.46     7515.63     99.54 o 
   4   4  10     2698.77     2551.99     46.83 o 
   6   4  10      256.22      310.14     24.89 o 
   8   4  10     1105.19     1051.13     39.72 o 
  10   4  10      338.61      314.04     22.02 o 
  12   4  10       98.56       72.82     19.50 o 
  14   4  10       10.54       -3.00     17.88 o 
  16   4  10        9.14        2.32     21.00 o 
  18   4  10       45.94       47.86     24.61 o 
 -31   5  10      122.71      116.89     51.37 o 
 -29   5  10       56.96      100.57     24.84 o 
 -27   5  10        8.60       20.70     19.43 o 
 -25   5  10       87.82       98.13     21.68 o 
 -23   5  10        0.03      -17.22     17.22 o 
 -21   5  10        7.12        7.29     17.51 o 
 -19   5  10     1599.48     1407.41     37.37 o 
 -17   5  10      863.33      819.88     32.80 o 
 -15   5  10     3561.02     3292.67     62.64 o 
 -13   5  10       28.21       49.09     17.91 o 
 -11   5  10       69.68       70.60     15.73 o 
  -9   5  10      806.80      765.32     33.23 o 
  -7   5  10       34.84        4.67     14.46 o 
  -5   5  10       52.09       60.32     15.64 o 
  -3   5  10      437.88      451.63     26.43 o 
  -1   5  10       73.06       63.36     15.84 o 
   1   5  10        0.01      -14.02     14.02 o 
   3   5  10      900.46      902.91     31.91 o 
   5   5  10      622.06      603.53     27.44 o 
   7   5  10      984.94      948.91     40.35 o 
   9   5  10      524.76      558.80     34.20 o 
  11   5  10      113.21       82.67     23.21 o 
  13   5  10      121.31      154.60     27.55 o 
  15   5  10      318.45      264.42     30.96 o 
  17   5  10      208.82      214.66     36.11 o 
 -30   6  10      291.42      264.45     48.22 o 
 -28   6  10      139.87      186.00     26.08 o 
 -26   6  10      116.69      135.32     23.49 o 
 -24   6  10       12.83       21.25     19.62 o 
 -22   6  10       49.56       36.53     22.50 o 
 -20   6  10       30.96       27.99     22.32 o 
 -18   6  10      435.33      442.62     36.29 o 
 -16   6  10       68.99       63.37     19.38 o 
 -14   6  10     3220.97     2737.67     57.75 o 
 -12   6  10      125.80      118.56     20.32 o 
 -10   6  10       49.89       95.48     19.62 o 
  -8   6  10       39.53       19.27     15.95 o 
  -6   6  10      754.56      670.74     27.33 o 
  -4   6  10       32.24       25.94     15.60 o 
  -2   6  10      342.46      366.88     22.61 o 
   0   6  10        7.71        6.12     15.62 o 
   2   6  10      148.21      151.97     20.69 o 
   4   6  10     3089.90     3022.16     61.57 o 
   6   6  10      507.15      585.77     37.83 o 
   8   6  10      235.91      211.11     27.75 o 
  10   6  10      584.25      529.95     36.03 o 
  12   6  10       44.84        7.30     23.10 o 
  14   6  10       83.96       79.06     26.58 o 
 -27   7  10      119.15      150.42     29.64 o 
 -25   7  10      126.17      157.76     31.97 o 
 -23   7  10       55.34       72.23     27.46 o 
 -21   7  10        7.89       32.70     23.21 o 
 -19   7  10      381.51      412.47     33.60 o 
 -17   7  10      301.66      267.63     25.77 o 
 -15   7  10      865.46      881.70     36.83 o 
 -13   7  10      139.56       97.33     27.11 o 
 -11   7  10      514.67      525.97     30.53 o 
  -9   7  10      643.51      636.15     31.93 o 
  -7   7  10      230.37      257.09     25.01 o 
  -5   7  10      322.22      312.54     26.05 o 
  -3   7  10      426.38      354.73     23.73 o 
  -1   7  10        6.30        7.45     17.50 o 
   1   7  10      163.51      210.99     25.94 o 
   3   7  10        2.21       -2.61     18.42 o 
   5   7  10      844.33      826.72     41.37 o 
   7   7  10      857.61      784.66     42.12 o 
   9   7  10      761.82      830.73     46.25 o 
  11   7  10       35.99       24.32     25.14 o 
 -22   8  10        1.63       36.76     25.29 o 
 -20   8  10      410.34      475.65     36.80 o 
 -18   8  10      374.41      365.47     44.40 o 
 -16   8  10      731.01      795.28     37.10 o 
 -14   8  10     1018.00      950.58     41.08 o 
 -12   8  10        4.61       16.61     20.59 o 
 -10   8  10        6.84        3.56     19.53 o 
  -8   8  10      214.02      170.86     23.74 o 
  -6   8  10       19.45        3.69     21.86 o 
  -4   8  10      184.02      166.11     26.32 o 
  -2   8  10       20.99       15.30     22.39 o 
   0   8  10      143.63      164.22     34.62 o 
   2   8  10       13.79       18.63     20.09 o 
   4   8  10        8.15       -6.42     22.11 o 
   6   8  10      274.16      221.89     30.54 o 
   8   8  10       63.62       44.59     26.26 o 
 -17   9  10      137.94      145.82     29.65 o 
 -15   9  10       11.94       34.41     26.75 o 
 -13   9  10      201.94      247.89     27.90 o 
 -11   9  10      177.25      215.12     37.19 o 
  -9   9  10       19.19        7.13     23.42 o 
  -7   9  10       21.58       13.40     23.77 o 
  -5   9  10      143.24      201.02     29.50 o 
  -3   9  10       10.36       17.44     23.71 o 
  -1   9  10        6.83        4.99     23.38 o 
   1   9  10      135.19      114.76     36.39 o 
 -35   1  11        0.41        5.52     25.26 o 
 -33   1  11      155.50      166.76     28.46 o 
 -31   1  11       80.08      122.55     22.22 o 
 -29   1  11      226.40      171.18     23.76 o 
 -27   1  11        2.14       -7.02     15.88 o 
 -25   1  11        3.61      -13.17     13.17 o 
 -23   1  11       26.56       51.76     15.48 o 
 -21   1  11      793.13      796.50     63.15 o 
 -19   1  11       56.92       29.79     11.27 o 
 -17   1  11      617.40      689.20     23.28 o 
 -15   1  11     1443.98     1354.93     24.80 o 
 -13   1  11     1489.66     1524.16     25.88 o 
 -11   1  11       50.06       62.65      9.77 o 
  -9   1  11       17.90       16.89      8.59 o 
  -7   1  11      509.48      542.42     15.30 o 
  -5   1  11     2438.07     2279.68     35.60 o 
  -3   1  11      684.29      764.75     26.82 o 
  -1   1  11      989.04     1100.13     25.78 o 
   1   1  11        3.54       39.99     10.94 o 
   3   1  11        2.87      -11.18     11.18 o 
   5   1  11      490.65      422.12     19.17 o 
   7   1  11     2638.95     2495.00     42.21 o 
   9   1  11     1734.20     1710.22     40.02 o 
  11   1  11     1057.01     1047.19     32.07 o 
  13   1  11      386.39      380.20     30.31 o 
  15   1  11       38.72       68.74     23.22 o 
  17   1  11       51.86       35.45     23.82 o 
  19   1  11        2.31       23.74     24.10 o 
 -34   2  11      573.58      721.38     42.55 o 
 -32   2  11      392.31      504.82     57.56 o 
 -30   2  11       20.19       29.09     23.34 o 
 -28   2  11        0.72        2.23     27.52 o 
 -26   2  11       10.66      -15.06     17.30 o 
 -24   2  11      394.04      309.34     18.92 o 
 -22   2  11      490.87      395.11     19.91 o 
 -20   2  11      306.74      306.00     18.02 o 
 -18   2  11     1390.73     1376.25     30.51 o 
 -16   2  11      831.89      765.94     22.68 o 
 -14   2  11      122.71      109.96     12.65 o 
 -12   2  11       29.74       13.49     10.25 o 
 -10   2  11      208.25      179.10     12.32 o 
  -8   2  11     2376.33     2374.35     36.53 o 
  -6   2  11       30.78       34.72     10.64 o 
  -4   2  11       90.35       89.82     11.72 o 
  -2   2  11      196.41      212.89     14.17 o 
   0   2  11       85.41       40.61     11.80 o 
   2   2  11     4343.68     3964.90     85.13 o 
   4   2  11      165.26      156.91     15.10 o 
   6   2  11      286.37      275.18     18.08 o 
   8   2  11       11.29       -8.53     13.01 o 
  10   2  11      274.29      295.76     21.39 o 
  12   2  11     1343.36     1225.62     40.52 o 
  14   2  11       17.88        3.45     18.13 o 
  16   2  11      185.73      204.04     28.23 o 
  18   2  11      203.95      183.05     34.14 o 
 -33   3  11       57.61       79.43     26.58 o 
 -31   3  11      301.44      348.56     52.52 o 
 -29   3  11      121.06       68.63     25.49 o 
 -27   3  11      683.75      694.63     32.16 o 
 -25   3  11      277.21      238.50     23.33 o 
 -23   3  11     1189.47     1237.85     33.52 o 
 -21   3  11     2797.29     2549.71     47.00 o 
 -19   3  11      567.66      612.28     22.70 o 
 -17   3  11      291.61      276.58     17.12 o 
 -15   3  11      158.39      161.62     14.41 o 
 -13   3  11       35.40       55.72     29.51 o 
 -11   3  11       81.19       90.29     14.80 o 
  -9   3  11     2143.77     2015.95     42.69 o 
  -7   3  11       80.66       84.22     14.24 o 
  -5   3  11      346.60      322.63     18.82 o 
  -3   3  11    19530.16    18888.25    212.66 o 
  -1   3  11      122.43      131.46     25.48 o 
   1   3  11     1086.26     1025.94     28.10 o 
   3   3  11     6636.21     6460.28     97.32 o 
   5   3  11      450.22      462.48     25.61 o 
   7   3  11      115.90      136.84     16.15 o 
   9   3  11       25.22       25.35     16.78 o 
  11   3  11      856.28      834.36     30.70 o 
  13   3  11      111.23      159.97     28.91 o 
  15   3  11      408.81      359.29     30.85 o 
  17   3  11       58.85       25.77     23.35 o 
 -32   4  11        0.19       19.93     25.35 o 
 -30   4  11       80.62      152.45     27.64 o 
 -28   4  11       60.89       20.32     19.76 o 
 -26   4  11      634.25      685.82     32.73 o 
 -24   4  11      159.20      141.26     21.61 o 
 -22   4  11       38.25       18.21     15.99 o 
 -20   4  11      847.44      803.60     28.58 o 
 -18   4  11       11.09      -12.40     16.31 o 
 -16   4  11      359.89      381.29     26.37 o 
 -14   4  11     2803.98     2835.60     50.03 o 
 -12   4  11     3756.73     3585.99     58.60 o 
 -10   4  11        3.68        6.57     15.65 o 
  -8   4  11       33.11       36.62     14.27 o 
  -6   4  11       35.52       22.82     14.05 o 
  -4   4  11      714.07      745.33     26.52 o 
  -2   4  11      349.96      373.36     21.50 o 
   0   4  11      151.94      170.15     18.15 o 
   2   4  11      202.46      155.01     17.72 o 
   4   4  11        9.87       23.68     15.16 o 
   6   4  11      415.63      406.61     24.73 o 
   8   4  11      485.80      513.95     37.86 o 
  10   4  11       94.31       72.17     22.23 o 
  12   4  11      417.70      406.81     31.61 o 
  14   4  11       12.06       20.76     22.17 o 
  16   4  11       26.32        1.02     26.12 o 
 -31   5  11       40.67       53.84     37.91 o 
 -29   5  11       10.74        3.89     20.91 o 
 -27   5  11       14.18        4.38     20.11 o 
 -25   5  11      877.14      998.54     38.32 o 
 -23   5  11       41.14       -4.13     20.72 o 
 -21   5  11      780.54      696.07     44.11 o 
 -19   5  11      309.56      308.57     25.26 o 
 -17   5  11      172.51      135.60     20.61 o 
 -15   5  11     1716.18     1659.74     44.15 o 
 -13   5  11       12.39      -16.96     16.96 o 
 -11   5  11       14.35       -7.22     14.54 o 
  -9   5  11     2803.41     2837.89     61.25 o 
  -7   5  11     3961.50     3979.18     64.54 o 
  -5   5  11      847.64      917.96     42.25 o 
  -3   5  11    12366.49    11898.30    145.31 o 
  -1   5  11      447.53      504.55     24.55 o 
   1   5  11     1826.45     1753.03     49.68 o 
   3   5  11     1596.29     1522.61     39.49 o 
   5   5  11        8.76       24.77     15.75 o 
   7   5  11      158.60      203.20     31.25 o 
   9   5  11      170.86      183.05     26.67 o 
  11   5  11        1.00       -1.34     20.98 o 
  13   5  11      182.39      227.67     29.29 o 
  15   5  11      154.03      168.04     33.81 o 
 -28   6  11      136.79      169.74     29.02 o 
 -26   6  11        1.78       17.57     22.91 o 
 -24   6  11       30.81       33.33     24.01 o 
 -22   6  11      190.87      151.69     26.21 o 
 -20   6  11        4.30       -4.55     21.80 o 
 -18   6  11        0.64       -0.26     17.86 o 
 -16   6  11      153.48      150.79     25.47 o 
 -14   6  11     3282.88     3248.79     64.95 o 
 -12   6  11     1526.05     1365.13     41.85 o 
 -10   6  11      528.55      493.31     29.06 o 
  -8   6  11      223.56      209.18     20.30 o 
  -6   6  11        6.10        1.89     15.67 o 
  -4   6  11      250.62      251.13     27.81 o 
  -2   6  11      713.29      748.19     33.76 o 
   0   6  11       11.55        5.01     16.13 o 
   2   6  11     1065.60      945.52     35.94 o 
   4   6  11      168.33      190.77     23.20 o 
   6   6  11      634.93      725.31     55.51 o 
   8   6  11      832.60      870.68     55.30 o 
  10   6  11       41.01       23.52     27.96 o 
  12   6  11       75.40       40.76     28.16 o 
 -25   7  11      127.58      118.96     27.64 o 
 -23   7  11        4.38        2.86     23.18 o 
 -21   7  11       34.17        7.19     23.00 o 
 -19   7  11      276.26      281.96     30.62 o 
 -17   7  11      197.66      189.76     24.41 o 
 -15   7  11      247.24      229.89     24.94 o 
 -13   7  11      216.17      289.43     25.94 o 
 -11   7  11      105.07      109.02     21.48 o 
  -9   7  11      389.36      418.94     28.45 o 
  -7   7  11      270.71      263.01     25.28 o 
  -5   7  11      172.02      143.55     23.00 o 
  -3   7  11       44.07       32.36     17.64 o 
  -1   7  11       24.77       38.52     22.91 o 
   1   7  11      396.19      391.98     39.91 o 
   3   7  11       17.21       36.38     20.14 o 
   5   7  11       28.52       41.69     23.98 o 
   7   7  11        8.49       30.61     24.29 o 
   9   7  11       99.28      103.28     27.85 o 
 -22   8  11      616.56      702.12     42.96 o 
 -20   8  11       34.69      105.11     26.97 o 
 -18   8  11      541.11      515.90     38.01 o 
 -16   8  11       28.36      -11.65     21.62 o 
 -14   8  11       39.75       28.09     20.85 o 
 -12   8  11      252.91      286.65     27.64 o 
 -10   8  11      390.04      437.13     30.54 o 
  -8   8  11       71.95      105.26     23.14 o 
  -6   8  11      210.14      189.36     27.86 o 
  -4   8  11      101.38       78.69     27.03 o 
  -2   8  11       30.72       27.44     22.33 o 
   0   8  11      553.01      588.41     57.20 o 
   2   8  11       11.60       10.55     20.41 o 
   4   8  11      226.12      259.17     31.64 o 
   6   8  11       13.49      -24.15     24.15 o 
 -15   9  11       69.20       49.07     23.45 o 
 -13   9  11      196.46      248.66     55.32 o 
 -11   9  11      175.66      171.81     35.98 o 
  -9   9  11       18.17       -4.99     23.42 o 
  -7   9  11        3.31      -13.08     23.07 o 
  -5   9  11       65.58       66.50     26.66 o 
  -3   9  11      337.58      417.02     35.87 o 
  -1   9  11       31.00      -22.94     22.94 o 
 -36   0  12       50.28       98.27     59.82 o 
 -34   0  12      137.20       88.02     37.68 o 
 -32   0  12      236.21      364.72     37.16 o 
 -30   0  12      746.27      737.02     50.20 o 
 -28   0  12      182.57      100.65     27.04 o 
 -26   0  12        3.94       -2.00     18.54 o 
 -24   0  12      108.52       75.81     20.38 o 
 -22   0  12      211.78      221.38     22.89 o 
 -20   0  12       73.21       68.64     18.43 o 
 -18   0  12      561.37      500.77     31.86 o 
 -16   0  12     3042.51     2909.54     57.03 o 
 -14   0  12      247.36      269.92     20.06 o 
 -12   0  12        7.26       24.44     13.87 o 
 -10   0  12      667.89      717.81     26.45 o 
  -8   0  12      203.37      267.93     18.63 o 
  -6   0  12      920.23     1017.56     29.69 o 
  -4   0  12       62.24       59.82     24.17 o 
  -2   0  12      135.32       82.47     19.93 o 
   0   0  12        0.32       50.74     26.73 o 
   2   0  12      196.93      203.92     34.30 o 
   4   0  12        2.13       12.32     19.80 o 
   6   0  12     1190.35     1091.48     56.95 o 
   8   0  12     6929.84     6902.79    165.31 o 
  10   0  12     2612.39     2497.97     88.12 o 
  12   0  12     2090.72     1992.44     81.58 o 
  14   0  12       32.04        0.71     30.16 o 
  16   0  12      261.83      267.53     43.27 o 
  18   0  12       26.30       42.42     36.75 o 
 -35   1  12       25.56       31.72     25.56 o 
 -33   1  12       35.86       33.00     24.73 o 
 -31   1  12       31.14       28.79     23.38 o 
 -29   1  12       10.60       35.45     22.34 o 
 -27   1  12      212.38      131.15     19.18 o 
 -25   1  12      188.58      186.52     16.23 o 
 -23   1  12     1250.66     1142.98     26.62 o 
 -21   1  12      549.35      550.10     24.19 o 
 -19   1  12     1089.51     1026.68     24.01 o 
 -17   1  12     1036.80     1024.19     23.46 o 
 -15   1  12      460.96      461.16     16.55 o 
 -13   1  12     3794.14     3613.91     45.38 o 
 -11   1  12      859.24      941.18     21.42 o 
  -9   1  12       13.73       36.35     11.17 o 
  -7   1  12       64.87       80.50     12.18 o 
  -5   1  12        0.63        1.55     10.72 o 
  -3   1  12       42.64       26.52     11.27 o 
  -1   1  12       91.85      103.85     12.87 o 
   1   1  12        2.81        0.99     11.61 o 
   3   1  12       14.96       -3.80     13.21 o 
   5   1  12     1029.81     1066.41     31.35 o 
   7   1  12      707.53      683.69     30.47 o 
   9   1  12      110.88      104.28     20.35 o 
  11   1  12      250.01      282.11     28.31 o 
  13   1  12      111.60      115.46     25.07 o 
  15   1  12      169.89      135.52     27.05 o 
  17   1  12       21.00       -4.19     23.17 o 
 -34   2  12       59.75       79.22     27.88 o 
 -32   2  12      141.45      184.67     29.06 o 
 -30   2  12     1865.81     1941.43     57.53 o 
 -28   2  12      170.59      135.14     21.89 o 
 -26   2  12       62.34       55.83     19.01 o 
 -24   2  12      150.21      148.26     16.79 o 
 -22   2  12      433.67      466.02     21.43 o 
 -20   2  12      175.73      218.99     17.47 o 
 -18   2  12      149.89      188.07     15.91 o 
 -16   2  12       91.81      141.72     16.74 o 
 -14   2  12     3156.56     2975.18     49.58 o 
 -12   2  12     2850.02     2694.01     46.21 o 
 -10   2  12     4997.39     4965.27     99.26 o 
  -8   2  12     3058.69     2937.70     48.46 o 
  -6   2  12       11.80       30.63     11.45 o 
  -4   2  12      410.99      364.96     17.21 o 
  -2   2  12       18.24       22.14     11.78 o 
   0   2  12     2040.19     2044.39     52.20 o 
   2   2  12      257.77      240.35     16.79 o 
   4   2  12     1051.54     1085.29     30.66 o 
   6   2  12        0.01       19.88     13.50 o 
   8   2  12      351.01      406.39     29.58 o 
  10   2  12      450.95      501.87     26.65 o 
  12   2  12      126.29       87.92     34.33 o 
  14   2  12       41.27       61.22     23.61 o 
  16   2  12      164.61      205.26     33.90 o 
  18   2  12       26.57       -1.74     28.11 o 
 -33   3  12      443.22      505.24     40.60 o 
 -31   3  12        0.80       29.97     25.08 o 
 -29   3  12        8.12       -3.37     19.02 o 
 -27   3  12       59.58       68.59     28.32 o 
 -25   3  12      203.06      207.29     22.54 o 
 -23   3  12      104.27       89.99     16.94 o 
 -21   3  12      417.06      381.38     26.70 o 
 -19   3  12      318.67      294.83     18.49 o 
 -17   3  12      905.26      885.24     28.37 o 
 -15   3  12       13.51        1.43     13.81 o 
 -13   3  12      674.69      644.53     24.75 o 
 -11   3  12       79.24       58.42     14.99 o 
  -9   3  12     5831.61     5390.22    103.04 o 
  -7   3  12     1097.77     1071.62     29.93 o 
  -5   3  12      254.84      229.35     17.87 o 
  -3   3  12      794.00      803.71     27.13 o 
  -1   3  12     2041.07     1951.51     42.61 o 
   1   3  12        0.27      -13.62     13.62 o 
   3   3  12      117.77      120.72     27.34 o 
   5   3  12      143.28      175.49     16.66 o 
   7   3  12     1059.02     1035.42     35.46 o 
   9   3  12      218.71      211.29     22.86 o 
  11   3  12        6.10        3.15     18.43 o 
  13   3  12       10.80       -8.20     20.49 o 
  15   3  12      325.41      307.98     37.83 o 
  17   3  12       12.39      -31.84     31.84 o 
 -32   4  12        6.63        6.98     25.10 o 
 -30   4  12      501.92      534.88     47.51 o 
 -28   4  12      631.14      703.50     34.70 o 
 -26   4  12       71.71       56.14     20.12 o 
 -24   4  12      252.10      251.31     27.53 o 
 -22   4  12       36.29       12.40     17.96 o 
 -20   4  12      277.88      230.50     22.59 o 
 -18   4  12      351.66      365.90     25.23 o 
 -16   4  12      493.79      478.84     24.30 o 
 -14   4  12       67.22       88.33     16.95 o 
 -12   4  12      446.79      471.24     25.45 o 
 -10   4  12     9113.43     8879.45    124.82 o 
  -8   4  12     3737.39     3726.55     60.09 o 
  -6   4  12      374.94      400.97     26.54 o 
  -4   4  12     7899.60     7673.92    101.49 o 
  -2   4  12     5578.12     5524.22     79.68 o 
   0   4  12        3.95       -4.95     14.39 o 
   2   4  12       17.94        3.44     14.61 o 
   4   4  12      565.95      521.69     25.67 o 
   6   4  12     1556.39     1443.37     42.10 o 
   8   4  12       49.04       30.53     19.18 o 
  10   4  12        0.75      -19.88     19.88 o 
  12   4  12      202.91      266.92     32.24 o 
  14   4  12     1050.28     1231.57     58.64 o 
 -31   5  12      396.89      456.56     44.65 o 
 -29   5  12       37.63       45.06     25.71 o 
 -27   5  12       25.56       13.47     22.98 o 
 -25   5  12        6.98       19.61     22.09 o 
 -23   5  12       50.75       61.90     23.52 o 
 -21   5  12       49.33       30.27     19.33 o 
 -19   5  12      101.82       61.74     25.54 o 
 -17   5  12      378.36      369.50     26.20 o 
 -15   5  12      681.14      673.22     32.14 o 
 -13   5  12     1593.78     1570.51     43.41 o 
 -11   5  12     5407.54     5334.83     80.47 o 
  -9   5  12      298.64      302.11     21.89 o 
  -7   5  12     1488.64     1464.67     36.96 o 
  -5   5  12       55.79       49.23     17.30 o 
  -3   5  12       64.33       52.44     16.57 o 
  -1   5  12        3.26      -11.13     15.11 o 
   1   5  12      365.91      314.22     22.57 o 
   3   5  12     1955.46     1940.50     52.55 o 
   5   5  12      202.01      196.96     26.23 o 
   7   5  12      861.99      907.78     42.70 o 
   9   5  12      415.80      491.59     35.20 o 
  11   5  12      680.73      765.99     41.97 o 
  13   5  12      506.39      528.39     38.27 o 
 -28   6  12      160.27      166.63     29.35 o 
 -26   6  12      249.38      282.73     32.10 o 
 -24   6  12       13.20       -8.89     23.02 o 
 -22   6  12      171.55      170.44     33.17 o 
 -20   6  12       25.26       10.69     22.32 o 
 -18   6  12        2.15       10.69     19.16 o 
 -16   6  12     1053.88     1012.76     38.48 o 
 -14   6  12     1517.81     1419.23     43.06 o 
 -12   6  12       21.81       31.58     19.35 o 
 -10   6  12      136.84      169.95     25.88 o 
  -8   6  12     2158.18     2124.66     59.93 o 
  -6   6  12      288.60      323.49     23.18 o 
  -4   6  12      352.22      423.33     24.91 o 
  -2   6  12      357.71      343.05     25.94 o 
   0   6  12       93.07      130.21     21.55 o 
   2   6  12      115.73       84.10     20.66 o 
   4   6  12      540.39      539.42     35.88 o 
   6   6  12     1668.47     1793.05     78.71 o 
   8   6  12        1.83      -21.78     21.78 o 
  10   6  12      372.37      376.24     34.84 o 
 -25   7  12       56.40       62.55     26.12 o 
 -23   7  12        7.40       11.27     23.51 o 
 -21   7  12      798.60      813.72     50.16 o 
 -19   7  12      160.02      153.74     23.76 o 
 -17   7  12        0.42       48.76     21.04 o 
 -15   7  12     1051.02     1131.96     57.43 o 
 -13   7  12      490.69      483.63     30.49 o 
 -11   7  12        4.07        3.15     19.17 o 
  -9   7  12      615.82      596.65     33.34 o 
  -7   7  12       28.75       70.31     20.93 o 
  -5   7  12      223.97      247.77     25.50 o 
  -3   7  12      128.51      165.31     23.07 o 
  -1   7  12      658.41      711.93     51.54 o 
   1   7  12      300.45      280.78     25.94 o 
   3   7  12        0.86       -7.75     21.98 o 
   5   7  12      281.10      334.66     39.66 o 
   7   7  12      202.09      174.57     29.89 o 
 -20   8  12       50.11       15.29     37.41 o 
 -18   8  12      626.88      663.99     41.39 o 
 -16   8  12      182.67      254.32     27.97 o 
 -14   8  12       87.46       78.79     23.06 o 
 -12   8  12        7.65       -5.25     20.34 o 
 -10   8  12       17.56       -0.54     24.12 o 
  -8   8  12      195.04      196.15     26.05 o 
  -6   8  12      904.50      927.31     45.26 o 
  -4   8  12      373.07      387.93     33.80 o 
  -2   8  12        1.13       42.24     24.65 o 
   0   8  12       83.63       76.85     25.53 o 
   2   8  12       22.74       12.23     24.13 o 
  -9   9  12      317.83      432.27     48.31 o 
 -35   1  13        0.00      -24.87     24.87 o 
 -33   1  13       26.15       24.72     25.20 o 
 -31   1  13       31.04       32.83     23.82 o 
 -29   1  13      244.79      238.62     25.53 o 
 -27   1  13      316.01      303.07     23.00 o 
 -25   1  13       21.04       24.43     15.32 o 
 -23   1  13     1529.42     1395.70     32.44 o 
 -21   1  13     1966.35     2073.59     38.53 o 
 -19   1  13     5399.66     5001.27     65.83 o 
 -17   1  13      187.59      201.94     15.78 o 
 -15   1  13     6982.98     6763.43     74.74 o 
 -13   1  13       58.01       60.76     14.79 o 
 -11   1  13     2205.14     2167.16     36.60 o 
  -9   1  13     2067.89     2125.00     40.62 o 
  -7   1  13      662.98      677.55     23.28 o 
  -5   1  13       14.17      -11.01     11.01 o 
  -3   1  13        5.90        3.96     13.84 o 
  -1   1  13        4.12        0.02     13.68 o 
   1   1  13        3.15       -2.32     13.68 o 
   3   1  13      166.58      161.45     18.13 o 
   5   1  13       75.55       72.40     17.10 o 
   7   1  13      878.89      870.65     31.39 o 
   9   1  13      835.31      836.28     34.98 o 
  11   1  13      730.92      654.29     37.90 o 
  13   1  13      439.42      412.84     34.28 o 
  15   1  13        2.87       24.42     44.82 o 
 -34   2  13      606.83      773.35     44.03 o 
 -32   2  13       19.44       36.81     25.08 o 
 -30   2  13       86.18       94.36     25.82 o 
 -28   2  13       85.84       46.37     19.96 o 
 -26   2  13        9.19       20.52     18.34 o 
 -24   2  13      266.38      258.99     19.18 o 
 -22   2  13     1488.56     1405.91     32.61 o 
 -20   2  13      126.65       80.67     15.22 o 
 -18   2  13     2582.12     2307.20     44.51 o 
 -16   2  13     5604.39     5277.55    158.71 o 
 -14   2  13     7880.73     7831.38    101.05 o 
 -12   2  13        1.04       -8.92     13.46 o 
 -10   2  13     2777.89     2501.51     66.99 o 
  -8   2  13      768.41      758.69     26.04 o 
  -6   2  13      154.67      151.24     16.38 o 
  -4   2  13      241.82      252.94     37.69 o 
  -2   2  13      153.88      126.57     14.53 o 
   0   2  13        8.50       -4.56     12.07 o 
   2   2  13      750.98      686.01     31.18 o 
   4   2  13      335.25      347.57     21.90 o 
   6   2  13     1024.55      910.18     31.13 o 
   8   2  13      227.28      211.42     23.37 o 
  10   2  13       30.61        6.49     19.51 o 
  12   2  13       16.32       10.33     22.41 o 
  14   2  13        0.31        0.38     22.42 o 
  16   2  13       19.32      -35.13     35.13 o 
 -33   3  13       39.90       32.91     25.92 o 
 -31   3  13       78.33       68.86     32.07 o 
 -29   3  13      215.56      205.17     24.86 o 
 -27   3  13      172.93      192.47     23.26 o 
 -25   3  13       62.85       99.17     22.94 o 
 -23   3  13     1050.32     1068.00     35.89 o 
 -21   3  13        0.00      -15.26     15.26 o 
 -19   3  13      613.82      692.36     27.15 o 
 -17   3  13      756.41      755.66     28.16 o 
 -15   3  13     4991.93     4741.66     70.60 o 
 -13   3  13       27.62       50.64     15.41 o 
 -11   3  13      985.77      958.09     29.76 o 
  -9   3  13     1164.71     1132.22     31.74 o 
  -7   3  13      987.30     1007.09     30.37 o 
  -5   3  13      294.11      266.18     19.50 o 
  -3   3  13      219.12      217.86     18.92 o 
  -1   3  13      101.10       94.89     19.88 o 
   1   3  13     1785.78     1671.54     38.88 o 
   3   3  13      400.09      392.31     23.22 o 
   5   3  13       14.61       31.81     15.94 o 
   7   3  13        0.54       16.08     18.13 o 
   9   3  13      527.56      612.65     36.82 o 
  11   3  13      535.82      559.29     52.14 o 
  13   3  13       80.20       93.83     37.68 o 
  15   3  13        6.90      -22.06     47.71 o 
 -32   4  13       26.72       39.27     30.52 o 
 -30   4  13        4.19        3.00     23.81 o 
 -28   4  13      672.22      641.11     38.37 o 
 -26   4  13      253.66      239.49     28.51 o 
 -24   4  13      149.67      149.21     25.32 o 
 -22   4  13      113.54      127.00     21.04 o 
 -20   4  13       63.19       30.84     18.52 o 
 -18   4  13        2.35        5.53     17.39 o 
 -16   4  13      737.02      754.90     33.12 o 
 -14   4  13      121.87      115.73     20.22 o 
 -12   4  13      108.86      111.95     19.98 o 
 -10   4  13     1678.71     1606.05     38.30 o 
  -8   4  13     1559.65     1541.59     44.80 o 
  -6   4  13       44.82       56.20     16.10 o 
  -4   4  13       20.44       12.97     15.03 o 
  -2   4  13      444.10      501.19     25.28 o 
   0   4  13       62.32       84.91     17.28 o 
   2   4  13       16.47       -6.80     14.94 o 
   4   4  13      192.09      197.19     31.95 o 
   6   4  13        0.08       -3.80     17.92 o 
   8   4  13      122.06      102.47     21.80 o 
  10   4  13      196.07      239.23     28.74 o 
  12   4  13      144.01      239.06     36.88 o 
  14   4  13       23.39       45.58     49.85 o 
 -31   5  13      213.20      280.19     39.95 o 
 -29   5  13      607.44      647.16     40.71 o 
 -27   5  13       44.02       95.28     25.60 o 
 -25   5  13       99.78       93.30     27.13 o 
 -23   5  13        9.40       34.03     22.53 o 
 -21   5  13      243.63      235.48     24.39 o 
 -19   5  13      192.18      196.40     32.49 o 
 -17   5  13       33.50       22.13     20.29 o 
 -15   5  13     2412.02     2384.01     54.18 o 
 -13   5  13       36.33       63.77     22.61 o 
 -11   5  13      138.02      108.65     18.46 o 
  -9   5  13     1844.33     1781.44     52.18 o 
  -7   5  13      320.46      317.11     26.43 o 
  -5   5  13      124.88       90.41     18.00 o 
  -3   5  13      447.62      465.61     25.47 o 
  -1   5  13       12.20      -15.60     15.80 o 
   1   5  13      241.58      217.63     21.42 o 
   3   5  13       24.32       27.46     17.28 o 
   5   5  13       97.22      137.49     32.50 o 
   7   5  13      360.42      414.72     51.26 o 
   9   5  13       42.33       32.11     23.57 o 
  11   5  13       73.24       81.08     26.97 o 
 -28   6  13      962.39     1080.74     50.95 o 
 -26   6  13      185.69      174.12     29.46 o 
 -24   6  13       35.74       59.01     25.62 o 
 -22   6  13     2216.44     2150.92     89.84 o 
 -20   6  13      515.53      532.75     32.62 o 
 -18   6  13        1.91       54.64     21.00 o 
 -16   6  13     1898.05     1771.21     49.11 o 
 -14   6  13      250.10      237.54     36.43 o 
 -12   6  13       81.20       25.88     20.13 o 
 -10   6  13      100.25      134.07     22.66 o 
  -8   6  13      864.38      886.44     32.74 o 
  -6   6  13        4.53        3.41     16.60 o 
  -4   6  13       12.86       13.10     17.54 o 
  -2   6  13      187.26      205.77     21.63 o 
   0   6  13      750.54      737.58     31.45 o 
   2   6  13      983.34      982.91     39.47 o 
   4   6  13       64.98       67.50     24.38 o 
   6   6  13       37.55       41.74     24.45 o 
   8   6  13      813.07      937.72     53.24 o 
 -25   7  13       43.66       26.37     31.04 o 
 -23   7  13       12.08       34.26     24.64 o 
 -21   7  13      111.26       98.60     27.02 o 
 -19   7  13      102.55      102.87     23.38 o 
 -17   7  13      154.57      159.76     24.61 o 
 -15   7  13       56.95       60.77     21.60 o 
 -13   7  13      179.69      177.29     27.28 o 
 -11   7  13       97.53      114.43     22.88 o 
  -9   7  13       31.91       40.86     21.00 o 
  -7   7  13       84.76      100.33     23.11 o 
  -5   7  13      334.42      354.21     25.45 o 
  -3   7  13      256.53      325.09     27.62 o 
  -1   7  13       49.32       19.82     20.10 o 
   1   7  13      763.70      973.39     40.24 o 
   3   7  13      295.57      403.90     35.08 o 
   5   7  13       16.92        8.71     25.32 o 
 -18   8  13      427.66      555.99     35.32 o 
 -16   8  13        0.11        5.24     21.80 o 
 -14   8  13       24.66       17.14     22.01 o 
 -12   8  13        3.64        4.46     21.72 o 
 -10   8  13        4.00       26.60     21.53 o 
  -8   8  13      101.73      115.60     26.21 o 
  -6   8  13      186.34      171.33     28.25 o 
  -4   8  13       24.01       57.45     25.08 o 
  -2   8  13      166.47      270.10     40.97 o 
   0   8  13       88.33       70.94     26.07 o 
 -34   0  14       87.03      115.37     59.82 o 
 -32   0  14      220.43      314.18     52.70 o 
 -30   0  14       26.53       44.75     35.49 o 
 -28   0  14     1811.73     1992.55    107.53 o 
 -26   0  14     1795.77     1781.35     50.37 o 
 -24   0  14     1834.18     1764.15     48.77 o 
 -22   0  14     3262.64     3342.12     82.85 o 
 -20   0  14     5796.77     5620.33     95.39 o 
 -18   0  14       71.88       71.75     19.51 o 
 -16   0  14      330.06      305.28     23.40 o 
 -14   0  14       34.29       35.64     20.82 o 
 -12   0  14       28.42       30.77     20.52 o 
 -10   0  14      114.29       97.95     24.58 o 
  -8   0  14      703.15      602.47     77.21 o 
  -6   0  14     1401.29     1350.24     47.31 o 
  -4   0  14     2698.78     2161.43     59.89 o 
  -2   0  14     1511.09     1191.46     46.40 o 
   0   0  14      129.20      156.00     25.51 o 
   2   0  14     4484.25     3957.81     91.42 o 
   4   0  14       10.18       33.65     21.85 o 
   6   0  14      246.11      221.89     29.30 o 
   8   0  14      454.07      485.29     73.77 o 
  10   0  14        7.20       31.24     47.00 o 
  12   0  14      641.79      661.02     56.89 o 
  14   0  14      826.60      736.89     61.43 o 
 -35   1  14       80.68       53.79     27.86 o 
 -33   1  14        5.83       -8.69     24.71 o 
 -31   1  14       60.78       45.94     24.79 o 
 -29   1  14      158.42      187.25     24.87 o 
 -27   1  14      202.73      197.27     26.11 o 
 -25   1  14      544.38      441.92     22.69 o 
 -23   1  14      238.29      286.36     19.56 o 
 -21   1  14     1016.25     1013.83     31.22 o 
 -19   1  14      430.53      426.90     25.59 o 
 -17   1  14       39.27       67.04     21.55 o 
 -15   1  14      376.45      381.39     23.73 o 
 -13   1  14      703.33      696.49     25.54 o 
 -11   1  14      109.77       86.42     15.43 o 
  -9   1  14     2613.79     2458.89     45.21 o 
  -7   1  14      243.68      264.06     19.19 o 
  -5   1  14       23.13       28.84     15.55 o 
  -3   1  14      139.52      129.52     17.27 o 
  -1   1  14      195.72      183.28     18.56 o 
   1   1  14       53.46       52.39     17.66 o 
   3   1  14     1341.00     1258.70     34.80 o 
   5   1  14      195.04      246.42     20.85 o 
   7   1  14      256.17      232.84     22.19 o 
   9   1  14       40.52       10.93     22.42 o 
  11   1  14      830.90      729.18     40.92 o 
  13   1  14      156.26      148.47     29.15 o 
 -34   2  14      126.02      132.55     29.74 o 
 -32   2  14      299.87      283.05     31.92 o 
 -30   2  14      348.63      370.98     32.50 o 
 -28   2  14       30.17       45.77     26.80 o 
 -26   2  14      259.13      209.08     20.44 o 
 -24   2  14      312.50      373.47     23.75 o 
 -22   2  14     1550.91     1488.13     37.59 o 
 -20   2  14     1849.13     1887.49     41.54 o 
 -18   2  14     1570.22     1595.44     37.93 o 
 -16   2  14      210.26      212.28     19.53 o 
 -14   2  14     3347.48     3311.60     85.67 o 
 -12   2  14      173.63      232.77     18.93 o 
 -10   2  14      223.08      206.56     18.47 o 
  -8   2  14      210.49      209.48     18.44 o 
  -6   2  14      756.31      750.54     42.36 o 
  -4   2  14      331.21      377.47     21.49 o 
  -2   2  14      256.44      293.57     23.34 o 
   0   2  14      397.84      377.15     25.51 o 
   2   2  14      174.54      206.99     22.34 o 
   4   2  14       37.93       58.15     16.87 o 
   6   2  14      318.21      329.19     25.39 o 
   8   2  14     1001.86     1052.12     39.17 o 
  10   2  14       93.96      105.67     25.97 o 
  12   2  14       18.09       70.91     29.40 o 
  14   2  14       27.91       26.99     25.79 o 
 -33   3  14      222.77      314.57     40.78 o 
 -31   3  14        1.21       -7.52     27.32 o 
 -29   3  14        2.01      -21.37     21.37 o 
 -27   3  14      268.70      276.34     29.58 o 
 -25   3  14      164.12      181.38     28.96 o 
 -23   3  14      220.55      213.00     22.89 o 
 -21   3  14      428.86      439.45     24.55 o 
 -19   3  14      217.60      191.29     19.76 o 
 -17   3  14      697.26      620.10     33.65 o 
 -15   3  14      195.79      136.71     18.35 o 
 -13   3  14      258.45      287.73     20.71 o 
 -11   3  14      965.90      884.88     29.70 o 
  -9   3  14      522.85      563.10     45.44 o 
  -7   3  14      108.23      104.68     17.12 o 
  -5   3  14       11.30       49.38     17.41 o 
  -3   3  14      497.68      527.30     25.14 o 
  -1   3  14      220.47      262.40     20.75 o 
   1   3  14      102.53      116.27     18.14 o 
   3   3  14      377.13      438.89     27.87 o 
   5   3  14       11.46      -12.26     17.86 o 
   7   3  14       11.10      -20.30     20.30 o 
   9   3  14        8.01        8.98     31.66 o 
  11   3  14        5.79        6.07     25.81 o 
  13   3  14      698.34      618.27     59.92 o 
 -32   4  14       33.95       66.22     32.14 o 
 -30   4  14       18.87       18.67     26.47 o 
 -28   4  14      612.32      655.30     39.66 o 
 -26   4  14      138.45      148.14     26.81 o 
 -24   4  14       82.69      119.25     27.88 o 
 -22   4  14        0.02       -3.25     18.20 o 
 -20   4  14        0.10        2.02     17.54 o 
 -18   4  14      156.56      126.39     26.60 o 
 -16   4  14     1786.55     1729.77     40.85 o 
 -14   4  14     1466.32     1509.80     53.62 o 
 -12   4  14      350.78      416.50     23.93 o 
 -10   4  14     1045.05     1103.17     33.38 o 
  -8   4  14        0.05       24.37     16.27 o 
  -6   4  14      455.72      438.48     24.13 o 
  -4   4  14      153.55      151.12     18.98 o 
  -2   4  14       66.28       47.09     17.04 o 
   0   4  14        1.29      -15.26     15.26 o 
   2   4  14      424.45      441.22     25.33 o 
   4   4  14      173.49      151.50     20.63 o 
   6   4  14      115.60       55.27     29.19 o 
   8   4  14        0.94       10.57     23.46 o 
  10   4  14       57.18       47.28     29.91 o 
  12   4  14       58.74      203.67     62.67 o 
 -29   5  14      159.51      205.58     30.31 o 
 -27   5  14       23.48       18.00     23.73 o 
 -25   5  14      105.39      132.24     26.92 o 
 -23   5  14       28.39       75.73     21.37 o 
 -21   5  14       26.92       17.06     19.52 o 
 -19   5  14      470.42      438.11     28.92 o 
 -17   5  14      235.88      229.52     24.37 o 
 -15   5  14      923.96      880.63     44.11 o 
 -13   5  14      125.94      202.17     24.06 o 
 -11   5  14       10.22       -0.12     18.79 o 
  -9   5  14      365.46      388.97     27.41 o 
  -7   5  14     1244.63     1232.31     36.30 o 
  -5   5  14        9.51       16.56     16.99 o 
  -3   5  14      161.10      199.67     20.99 o 
  -1   5  14      568.12      569.79     28.23 o 
   1   5  14       27.99       39.74     17.61 o 
   3   5  14      468.56      474.79     27.58 o 
   5   5  14      338.69      348.87     33.08 o 
   7   5  14     1133.88     1213.43     50.08 o 
   9   5  14     1079.79     1238.37     60.18 o 
 -26   6  14      264.03      295.11     44.82 o 
 -24   6  14      204.79      267.58     31.68 o 
 -22   6  14      393.28      420.19     35.61 o 
 -20   6  14      175.90      187.68     25.31 o 
 -18   6  14        3.45       29.07     20.55 o 
 -16   6  14      276.46      219.96     36.26 o 
 -14   6  14       44.48       60.89     21.49 o 
 -12   6  14        9.86       -1.89     22.98 o 
 -10   6  14      372.08      352.70     32.28 o 
  -8   6  14       13.88       12.27     17.75 o 
  -6   6  14       28.40       52.36     24.63 o 
  -4   6  14       94.35       40.89     22.44 o 
  -2   6  14       34.39       34.30     18.50 o 
   0   6  14      566.59      588.39     32.91 o 
   2   6  14     1261.18     1266.10     43.35 o 
   4   6  14     1152.34     1217.01     50.43 o 
   6   6  14       50.43       38.34     25.56 o 
 -23   7  14      292.55      251.16     33.41 o 
 -21   7  14        2.41       11.18     25.90 o 
 -19   7  14      133.22       83.07     23.83 o 
 -17   7  14       12.71        3.22     20.36 o 
 -15   7  14      138.09      164.81     25.02 o 
 -13   7  14       15.50       12.25     20.92 o 
 -11   7  14       10.60      -20.01     20.01 o 
  -9   7  14        0.31       14.75     20.00 o 
  -7   7  14       53.60       67.59     21.91 o 
  -5   7  14        0.83      -16.88     17.64 o 
  -3   7  14      274.30      317.99     28.02 o 
  -1   7  14        9.41        9.74     20.85 o 
   1   7  14      894.40      985.10     57.35 o 
   3   7  14       15.30       14.05     25.64 o 
 -16   8  14      721.95      806.32     40.67 o 
 -14   8  14       13.66       -3.55     21.38 o 
 -12   8  14        0.37       -5.73     22.08 o 
 -10   8  14       76.57       85.10     24.54 o 
  -8   8  14       14.64       55.77     25.59 o 
  -6   8  14       19.72       12.96     24.57 o 
  -4   8  14      294.12      341.86     34.27 o 
 -33   1  15      212.90      263.44     37.88 o 
 -31   1  15      857.84      986.21     52.39 o 
 -29   1  15      154.06      150.38     25.99 o 
 -27   1  15     2728.94     2914.02     50.96 o 
 -25   1  15      895.07      946.12     32.33 o 
 -23   1  15      175.49      241.93     22.72 o 
 -21   1  15     3304.65     3077.68     54.66 o 
 -19   1  15      239.67      221.78     19.99 o 
 -17   1  15       37.59       31.93     15.87 o 
 -15   1  15      411.39      429.02     29.23 o 
 -13   1  15      342.01      287.83     23.22 o 
 -11   1  15      296.08      395.76     25.01 o 
  -9   1  15     1258.61     1022.06     41.65 o 
  -7   1  15      273.44      283.11     22.59 o 
  -5   1  15     6410.61     5251.97     99.91 o 
  -3   1  15       94.41      179.77     19.12 o 
  -1   1  15      141.74      157.46     19.00 o 
   1   1  15      989.29      879.27     31.14 o 
   3   1  15       49.03       20.16     16.58 o 
   5   1  15        0.86      -16.30     16.30 o 
   7   1  15      171.81      188.88     24.33 o 
   9   1  15        8.06      -22.09     22.09 o 
  11   1  15      681.35      815.32     44.80 o 
 -34   2  15       98.42      248.33     38.49 o 
 -32   2  15     1391.58     1864.03     69.92 o 
 -30   2  15       41.66       46.84     30.68 o 
 -28   2  15       74.27       93.09     24.54 o 
 -26   2  15       68.48       56.07     19.81 o 
 -24   2  15       57.17       73.94     18.50 o 
 -22   2  15       87.85       65.88     17.99 o 
 -20   2  15      904.58      894.68     31.71 o 
 -18   2  15      544.04      540.70     25.76 o 
 -16   2  15     1612.17     1637.90     52.02 o 
 -14   2  15     1471.56     1412.72     35.80 o 
 -12   2  15      966.95      932.02     30.13 o 
 -10   2  15      877.03      771.12     28.41 o 
  -8   2  15      260.17      270.02     23.73 o 
  -6   2  15      420.80      412.62     26.30 o 
  -4   2  15        0.26        4.72     16.94 o 
  -2   2  15      111.28       59.62     18.56 o 
   0   2  15       19.08       44.48     18.37 o 
   2   2  15      330.56      285.29     24.80 o 
   4   2  15       96.48       73.75     20.27 o 
   6   2  15       49.38       49.44     28.57 o 
   8   2  15       13.33      -25.76     25.76 o 
  10   2  15      127.98      156.06     34.26 o 
  12   2  15       72.49      100.99     32.57 o 
 -33   3  15       26.05       22.30     31.51 o 
 -31   3  15        8.14       -4.49     29.21 o 
 -29   3  15       87.19      119.85     26.73 o 
 -27   3  15        0.63       37.85     23.32 o 
 -25   3  15        0.40      -17.75     17.75 o 
 -23   3  15       15.86       -5.21     17.67 o 
 -21   3  15      405.65      420.16     25.03 o 
 -19   3  15        1.20        9.90     15.74 o 
 -17   3  15      484.16      491.71     25.52 o 
 -15   3  15       33.31       26.05     17.56 o 
 -13   3  15      160.64      170.11     19.30 o 
 -11   3  15      559.91      552.75     27.09 o 
  -9   3  15      418.15      433.20     23.53 o 
  -7   3  15      128.57      128.44     18.22 o 
  -5   3  15      458.24      473.22     24.82 o 
  -3   3  15      463.81      412.48     27.20 o 
  -1   3  15        7.97      -16.58     16.58 o 
   1   3  15      142.62      108.18     21.23 o 
   3   3  15       27.09       15.17     18.84 o 
   5   3  15        0.93      -21.14     21.14 o 
   7   3  15       10.57       18.64     23.07 o 
   9   3  15       11.55       -6.61     23.60 o 
  11   3  15       78.30      151.17     34.26 o 
 -30   4  15      178.02      249.39     31.39 o 
 -28   4  15       95.92       93.27     26.65 o 
 -26   4  15      238.21      191.09     39.47 o 
 -24   4  15       52.55       90.71     21.56 o 
 -22   4  15       16.13        7.69     18.89 o 
 -20   4  15       28.07       31.59     19.19 o 
 -18   4  15      571.59      575.82     30.98 o 
 -16   4  15      408.60      450.28     35.56 o 
 -14   4  15       90.78       63.44     17.68 o 
 -12   4  15     1065.82     1139.10     34.81 o 
 -10   4  15     1207.04     1186.30     35.24 o 
  -8   4  15       27.67        6.76     21.92 o 
  -6   4  15      249.31      217.42     20.99 o 
  -4   4  15      243.97      255.21     21.58 o 
  -2   4  15        1.04        9.67     16.15 o 
   0   4  15       29.11      -11.83     16.37 o 
   2   4  15        2.03       21.74     19.06 o 
   4   4  15      430.73      405.98     43.99 o 
   6   4  15      228.35      176.78     29.28 o 
   8   4  15       28.29       35.18     29.44 o 
 -29   5  15        0.13       23.97     25.51 o 
 -27   5  15      416.33      450.02     36.76 o 
 -25   5  15      481.47      583.05     38.91 o 
 -23   5  15       25.93        9.73     20.06 o 
 -21   5  15       50.50       68.61     21.10 o 
 -19   5  15      181.43      238.92     25.49 o 
 -17   5  15      154.98      157.28     23.20 o 
 -15   5  15      154.63      208.29     24.41 o 
 -13   5  15      178.97      175.84     20.81 o 
 -11   5  15      290.39      314.16     23.92 o 
  -9   5  15      481.41      454.16     26.66 o 
  -7   5  15      389.40      391.10     27.58 o 
  -5   5  15       65.53       60.63     18.69 o 
  -3   5  15      290.65      295.26     23.84 o 
  -1   5  15        7.61       -2.54     17.68 o 
   1   5  15       36.53       -6.02     17.48 o 
   3   5  15        0.64      -20.00     20.00 o 
   5   5  15      133.14      116.87     33.19 o 
   7   5  15        0.04       19.81     28.91 o 
 -26   6  15       40.35       46.17     25.79 o 
 -24   6  15      123.23      127.53     28.62 o 
 -22   6  15       18.05       -5.98     26.52 o 
 -20   6  15       68.87       89.19     23.07 o 
 -18   6  15     1955.32     1974.55     53.89 o 
 -16   6  15      292.98      332.33     28.57 o 
 -14   6  15      662.71      635.50     46.83 o 
 -12   6  15     1175.76     1193.61     42.66 o 
 -10   6  15        3.61       60.18     19.68 o 
  -8   6  15      168.84      186.66     22.73 o 
  -6   6  15       33.00       69.08     19.38 o 
  -4   6  15       19.89       47.76     19.42 o 
  -2   6  15      306.84      323.17     25.96 o 
   0   6  15        0.03        0.35     21.09 o 
   2   6  15      501.83      496.33     37.57 o 
   4   6  15      355.54      332.94     34.66 o 
 -21   7  15        0.01       29.26     25.62 o 
 -19   7  15      260.74      336.41     29.92 o 
 -17   7  15      118.54      143.33     35.84 o 
 -15   7  15        0.75      -18.76     23.59 o 
 -13   7  15        0.19      -22.14     22.14 o 
 -11   7  15      482.87      534.09     38.06 o 
  -9   7  15      293.03      376.29     30.69 o 
  -7   7  15       19.14       24.57     22.75 o 
  -5   7  15      974.74     1119.87     41.40 o 
  -3   7  15      518.93      621.37     35.73 o 
  -1   7  15        4.84       32.41     22.42 o 
 -34   0  16       80.66       85.46     55.55 o 
 -32   0  16      761.55      761.79     99.70 o 
 -30   0  16      202.90      274.61     53.41 o 
 -28   0  16      174.18      255.57     33.72 o 
 -26   0  16      672.95      677.43     53.38 o 
 -24   0  16      996.96     1011.05     59.88 o 
 -22   0  16      373.12      334.36     44.86 o 
 -20   0  16       10.80       -6.33     27.72 o 
 -18   0  16      874.49      896.39     54.71 o 
 -16   0  16       46.51       38.43     30.16 o 
 -14   0  16      299.22      272.46     37.91 o 
 -12   0  16      656.36      508.77     59.82 o 
 -10   0  16     2974.66     2496.58    130.22 o 
  -8   0  16       62.28       65.26     24.24 o 
  -6   0  16      694.63      535.63     80.26 o 
  -4   0  16     1154.53      918.87     43.92 o 
  -2   0  16      938.23      832.41     65.65 o 
   0   0  16        6.46       -7.38     23.15 o 
   2   0  16      228.48      224.75     35.52 o 
   4   0  16      528.90      730.14     92.77 o 
   6   0  16     2202.35     2172.18     70.83 o 
   8   0  16      103.88      143.94     39.69 o 
  10   0  16     1188.44     1118.81    102.55 o 
 -33   1  16       20.69      -21.73     35.93 o 
 -31   1  16      194.17      230.42     46.03 o 
 -29   1  16       47.61       46.07     33.71 o 
 -27   1  16       90.74      112.03     31.14 o 
 -25   1  16        0.68      -16.67     16.67 o 
 -23   1  16      992.64     1043.65     33.61 o 
 -21   1  16        1.55       20.20     18.15 o 
 -19   1  16       12.04       19.20     18.09 o 
 -17   1  16     2091.72     1965.80     47.96 o 
 -15   1  16      123.81      128.83     20.77 o 
 -13   1  16       13.74       36.31     18.13 o 
 -11   1  16     2152.18     1863.37     46.15 o 
  -9   1  16      150.29      114.00     19.82 o 
  -7   1  16       25.85       50.44     17.61 o 
  -5   1  16      113.92       69.18     19.08 o 
  -3   1  16       47.36       26.84     18.82 o 
  -1   1  16       14.66       14.03     17.60 o 
   1   1  16      634.54      670.53     33.58 o 
   3   1  16      893.35      855.40     36.79 o 
   5   1  16      366.74      428.19     31.81 o 
   7   1  16        4.10       12.94     23.27 o 
   9   1  16       93.42       94.80     32.24 o 
 -32   2  16      267.52      204.25     37.10 o 
 -30   2  16      297.15      339.61     33.49 o 
 -28   2  16        4.05       11.19     22.31 o 
 -26   2  16       92.08      120.11     21.58 o 
 -24   2  16        0.00        4.63     17.05 o 
 -22   2  16       43.84       59.36     17.91 o 
 -20   2  16       18.19       27.48     16.97 o 
 -18   2  16      343.99      393.18     36.94 o 
 -16   2  16       98.02       72.92     17.41 o 
 -14   2  16      855.18      797.35     36.63 o 
 -12   2  16     1830.83     1731.04     52.33 o 
 -10   2  16      133.79      192.51     22.91 o 
  -8   2  16       41.41       29.75     17.64 o 
  -6   2  16       24.33       51.81     18.40 o 
  -4   2  16      100.54       92.26     19.77 o 
  -2   2  16        0.73      -17.28     17.28 o 
   0   2  16      230.10      292.17     25.63 o 
   2   2  16       61.91       72.09     20.65 o 
   4   2  16        0.65       -3.11     18.88 o 
   6   2  16       33.23        8.41     22.85 o 
   8   2  16       81.95       79.06     29.53 o 
  10   2  16       18.07       -6.54     27.78 o 
 -31   3  16       48.80       38.24     25.66 o 
 -29   3  16        3.18        5.78     27.57 o 
 -27   3  16       53.95       66.07     24.59 o 
 -25   3  16        4.47       -7.13     18.51 o 
 -23   3  16      500.29      477.46     29.50 o 
 -21   3  16      158.55      176.94     21.06 o 
 -19   3  16      672.21      619.98     38.64 o 
 -17   3  16     1130.68     1027.56     33.71 o 
 -15   3  16      320.05      313.72     22.87 o 
 -13   3  16       35.48       39.38     16.45 o 
 -11   3  16        2.06        0.85     15.09 o 
  -9   3  16      174.32      180.15     22.22 o 
  -7   3  16        5.85       10.05     18.59 o 
  -5   3  16        0.36       -0.93     17.98 o 
  -3   3  16        0.13       15.62     18.27 o 
  -1   3  16       53.60       52.83     19.69 o 
   1   3  16      231.39      219.21     25.01 o 
   3   3  16       57.14       76.13     21.31 o 
   5   3  16      319.34      304.15     31.96 o 
   7   3  16       33.25       48.60     25.99 o 
 -30   4  16      407.05      452.28     37.45 o 
 -28   4  16      256.43      352.19     33.85 o 
 -26   4  16       14.58       60.34     25.20 o 
 -24   4  16       23.87       15.54     20.61 o 
 -22   4  16      117.67       67.54     22.18 o 
 -20   4  16      351.44      323.46     26.75 o 
 -18   4  16      752.68      736.51     38.61 o 
 -16   4  16      141.24      143.05     20.46 o 
 -14   4  16      559.63      600.23     28.63 o 
 -12   4  16     1737.97     1740.53     49.37 o 
 -10   4  16      741.05      793.34     31.37 o 
  -8   4  16        7.69       41.38     17.43 o 
  -6   4  16      855.90      898.73     33.40 o 
  -4   4  16        1.56      -15.90     18.14 o 
  -2   4  16       36.72       35.21     20.31 o 
   0   4  16       95.69       94.44     22.72 o 
   2   4  16       59.21       98.16     23.05 o 
   4   4  16      290.51      277.15     32.16 o 
   6   4  16        0.00      -23.39     23.39 o 
 -27   5  16       72.67      124.58     28.71 o 
 -25   5  16      190.88      152.28     28.55 o 
 -23   5  16      275.86      280.21     28.34 o 
 -21   5  16        0.03       20.34     20.51 o 
 -19   5  16      425.55      402.89     29.94 o 
 -17   5  16       55.07       69.69     22.16 o 
 -15   5  16       13.94       -0.78     22.71 o 
 -13   5  16     1629.56     1676.69     56.16 o 
 -11   5  16     1235.62     1347.79     40.59 o 
  -9   5  16       22.84       57.15     18.78 o 
  -7   5  16        0.00        2.59     17.44 o 
  -5   5  16        4.79      -16.83     16.83 o 
  -3   5  16        0.24       11.28     17.99 o 
  -1   5  16       83.54       33.60     26.41 o 
   1   5  16       38.61        6.34     21.40 o 
   3   5  16      182.55      247.40     38.81 o 
   5   5  16      177.05      163.79     61.24 o 
 -24   6  16      230.87      233.34     32.54 o 
 -22   6  16      541.62      512.26     33.87 o 
 -20   6  16      119.35      115.48     24.70 o 
 -18   6  16       12.44       36.46     21.74 o 
 -16   6  16        2.34      -19.36     19.36 o 
 -14   6  16       35.52       51.19     29.21 o 
 -12   6  16        1.52       13.60     21.24 o 
 -10   6  16      699.58      854.30     39.18 o 
  -8   6  16       36.99       51.56     20.11 o 
  -6   6  16      111.63       84.10     21.11 o 
  -4   6  16       24.91       25.80     20.13 o 
  -2   6  16        7.89       18.81     21.72 o 
   0   6  16        3.39      -20.98     20.98 o 
 -19   7  16       62.07      -55.55     55.55 o 
 -17   7  16      144.32      171.23     27.06 o 
 -15   7  16       60.14       41.04     23.29 o 
 -13   7  16       18.59        1.53     21.96 o 
 -11   7  16        0.26      -17.09     21.28 o 
  -9   7  16       45.24      -24.64     24.64 o 
  -7   7  16       13.20       26.34     24.57 o 
  -5   7  16       63.90      122.91     35.42 o 
 -31   1  17      669.23      728.05     61.04 o 
 -29   1  17      320.64      328.29     40.33 o 
 -27   1  17      191.34      193.49     29.81 o 
 -25   1  17      294.08      299.40     35.86 o 
 -23   1  17        2.01      -16.12     21.49 o 
 -21   1  17      126.94      146.13     27.75 o 
 -19   1  17       21.95       -9.15     20.01 o 
 -17   1  17        0.36      -13.52     24.28 o 
 -15   1  17      345.73      334.92     30.22 o 
 -13   1  17       17.73        9.63     17.67 o 
 -11   1  17      353.41      256.21     23.88 o 
  -9   1  17      171.88      149.82     22.90 o 
  -7   1  17       20.34      -16.02     16.88 o 
  -5   1  17      211.46      186.02     22.45 o 
  -3   1  17       26.01       36.53     18.86 o 
  -1   1  17      420.24      369.50     27.69 o 
   1   1  17        0.35        6.19     18.71 o 
   3   1  17      688.31      713.09     35.86 o 
   5   1  17      765.96      842.32     43.78 o 
   7   1  17      347.44      416.19     56.47 o 
 -32   2  17      100.05       74.04     47.00 o 
 -30   2  17      706.40      986.84     54.35 o 
 -28   2  17        0.49       41.60     24.04 o 
 -26   2  17       10.08       56.01     20.53 o 
 -24   2  17       56.13       63.71     19.21 o 
 -22   2  17      355.41      340.58     27.92 o 
 -20   2  17       19.64       21.61     19.54 o 
 -18   2  17      732.21      722.87     34.42 o 
 -16   2  17     1745.59     1513.05     44.50 o 
 -14   2  17      269.06      250.07     24.67 o 
 -12   2  17      482.84      412.52     27.86 o 
 -10   2  17      239.87      271.67     24.66 o 
  -8   2  17       24.34       10.89     18.41 o 
  -6   2  17       25.16       24.31     18.25 o 
  -4   2  17       29.90       57.77     20.32 o 
  -2   2  17       56.30       31.52     20.06 o 
   0   2  17       51.82      101.60     24.16 o 
   2   2  17       27.28       52.94     20.84 o 
   4   2  17      359.82      395.40     35.56 o 
   6   2  17        2.61       31.05     25.22 o 
 -31   3  17        2.17      -26.31     26.31 o 
 -29   3  17       24.82       58.50     32.48 o 
 -27   3  17       87.00       72.56     25.64 o 
 -25   3  17      548.53      615.83     37.09 o 
 -23   3  17      130.81       85.16     21.41 o 
 -21   3  17       93.57       83.64     19.45 o 
 -19   3  17      438.35      444.86     26.47 o 
 -17   3  17     2210.48     2122.01     93.10 o 
 -15   3  17        3.63       33.22     19.81 o 
 -13   3  17      214.46      265.14     25.18 o 
 -11   3  17      807.70      782.00     39.44 o 
  -9   3  17        9.91        0.72     18.06 o 
  -7   3  17        4.80        9.82     18.13 o 
  -5   3  17        0.68       -7.24     18.81 o 
  -3   3  17       44.60       69.35     21.08 o 
  -1   3  17      500.23      575.67     33.73 o 
   1   3  17       23.60       31.27     21.06 o 
   3   3  17     1114.21     1132.09     53.92 o 
   5   3  17      217.38      296.97     33.77 o 
 -28   4  17       36.23       30.55     35.36 o 
 -26   4  17       18.44       39.60     26.93 o 
 -24   4  17       52.23       56.82     22.30 o 
 -22   4  17       49.16       26.05     20.60 o 
 -20   4  17      201.06      179.37     24.47 o 
 -18   4  17      482.60      493.48     31.83 o 
 -16   4  17      494.98      577.16     29.59 o 
 -14   4  17      307.42      316.30     24.21 o 
 -12   4  17        6.03       11.91     18.79 o 
 -10   4  17        6.73        3.49     19.49 o 
  -8   4  17      405.56      382.99     32.67 o 
  -6   4  17     1407.27     1568.29     47.79 o 
  -4   4  17      122.44       95.80     23.54 o 
  -2   4  17        1.30        9.43     20.46 o 
   0   4  17       37.37       15.23     21.47 o 
   2   4  17      204.45      165.95     34.32 o 
   4   4  17       31.63      -10.68     24.93 o 
 -25   5  17      173.95      223.04     31.72 o 
 -23   5  17      120.69      128.99     36.11 o 
 -21   5  17     1036.07     1243.71     49.29 o 
 -19   5  17       51.80       48.02     22.58 o 
 -17   5  17      365.16      421.07     37.12 o 
 -15   5  17       73.66       66.48     22.48 o 
 -13   5  17       99.14       91.50     20.72 o 
 -11   5  17        1.72       73.19     31.00 o 
  -9   5  17      415.68      455.05     37.39 o 
  -7   5  17      255.95      238.78     26.98 o 
  -5   5  17       35.90        3.20     20.93 o 
  -3   5  17        3.56       -3.39     21.26 o 
  -1   5  17       41.26       63.06     29.30 o 
   1   5  17        2.91        6.56     25.49 o 
 -22   6  17      328.05      385.26     44.37 o 
 -20   6  17       51.35      104.19     25.24 o 
 -18   6  17      117.27      126.42     25.99 o 
 -16   6  17      198.81      274.48     29.87 o 
 -14   6  17      848.81      962.02     42.03 o 
 -12   6  17       90.36      141.62     25.51 o 
 -10   6  17        0.74       -0.90     21.48 o 
  -8   6  17      367.14      447.71     42.68 o 
  -6   6  17      200.63      160.82     24.10 o 
  -4   6  17      349.29      403.10     30.26 o 
 -30   0  18      645.74      578.25     86.88 o 
 -28   0  18      475.06      414.19     50.63 o 
 -26   0  18       11.21      -26.61     51.99 o 
 -24   0  18      514.31      535.69     62.67 o 
 -22   0  18        4.62        2.54     32.17 o 
 -20   0  18       28.94       25.10     31.48 o 
 -18   0  18      501.23      422.63     46.20 o 
 -16   0  18      333.95      388.36     44.18 o 
 -14   0  18        7.88       26.14     29.59 o 
 -12   0  18      108.63       59.89     30.41 o 
 -10   0  18       48.15       60.46     46.29 o 
  -8   0  18       19.38       -2.56     27.68 o 
  -6   0  18        9.57       14.17     28.37 o 
  -4   0  18      101.26       73.10     34.20 o 
  -2   0  18      459.20      403.96     58.39 o 
   0   0  18      152.76       45.58     33.23 o 
   2   0  18      117.38       69.75     33.84 o 
   4   0  18     1241.51     1542.05     78.67 o 
 -31   1  18       25.66      -27.06     61.24 o 
 -29   1  18      195.09      307.62     33.81 o 
 -27   1  18        2.91        5.57     23.78 o 
 -25   1  18       65.57       52.47     25.84 o 
 -23   1  18      211.40      303.63     31.53 o 
 -21   1  18      137.16      142.33     26.87 o 
 -19   1  18       56.02       59.12     24.05 o 
 -17   1  18       23.87        9.07     21.38 o 
 -15   1  18       65.20       35.98     21.89 o 
 -13   1  18      257.41      266.83     27.82 o 
 -11   1  18       85.70       78.94     22.57 o 
  -9   1  18      492.09      458.51     32.34 o 
  -7   1  18      551.51      554.97     38.26 o 
  -5   1  18        0.83      -12.86     18.11 o 
  -3   1  18        4.96       23.65     19.14 o 
  -1   1  18      318.44      370.11     28.85 o 
   1   1  18      625.86      740.48     37.15 o 
   3   1  18       96.11       61.11     23.01 o 
   5   1  18       35.68       67.73     34.54 o 
 -30   2  18       11.26       45.54     39.67 o 
 -28   2  18       38.20       78.48     33.27 o 
 -26   2  18      345.49      431.62     35.96 o 
 -24   2  18      379.33      409.85     34.57 o 
 -22   2  18        8.75      -12.39     19.74 o 
 -20   2  18        0.12        5.86     35.05 o 
 -18   2  18        0.88       -4.66     18.75 o 
 -16   2  18      174.44      104.35     22.43 o 
 -14   2  18      501.95      523.29     31.03 o 
 -12   2  18      846.64      771.60     43.55 o 
 -10   2  18      166.83      177.97     23.61 o 
  -8   2  18      947.51      938.30     47.11 o 
  -6   2  18       86.39       45.60     21.93 o 
  -4   2  18      179.88      189.18     27.38 o 
  -2   2  18       90.83       47.10     21.78 o 
   0   2  18      505.39      528.89     33.00 o 
   2   2  18        1.28       19.00     21.23 o 
   4   2  18       16.79       28.39     25.52 o 
 -29   3  18        6.59       65.95     27.15 o 
 -27   3  18        1.45       -5.03     20.52 o 
 -25   3  18       19.90       39.48     23.26 o 
 -23   3  18       40.62       43.31     24.15 o 
 -21   3  18       70.15       23.71     24.83 o 
 -19   3  18       65.38       47.21     21.73 o 
 -17   3  18       50.41       31.10     21.37 o 
 -15   3  18      204.48      219.50     25.33 o 
 -13   3  18     1204.47     1122.22     63.94 o 
 -11   3  18        3.20       27.85     24.28 o 
  -9   3  18      126.47      129.88     22.96 o 
  -7   3  18        9.79        0.51     19.38 o 
  -5   3  18        9.81       27.65     21.08 o 
  -3   3  18        2.31      -18.99     19.88 o 
  -1   3  18        1.18       -7.77     20.23 o 
   1   3  18       22.69       28.68     22.95 o 
   3   3  18       71.89       83.72     28.25 o 
 -26   4  18      779.42      875.61     40.84 o 
 -24   4  18      643.16      784.48     38.45 o 
 -22   4  18      334.28      322.12     28.74 o 
 -20   4  18      180.82      208.47     25.77 o 
 -18   4  18      168.01      150.12     28.77 o 
 -16   4  18      353.06      378.37     29.53 o 
 -14   4  18      464.14      439.91     31.32 o 
 -12   4  18      404.34      423.12     31.05 o 
 -10   4  18      184.66      213.26     25.94 o 
  -8   4  18       43.26       21.62     21.20 o 
  -6   4  18       32.53       38.53     22.19 o 
  -4   4  18      987.62     1146.19     59.00 o 
  -2   4  18        0.77       -5.49     22.07 o 
   0   4  18      714.75      826.17     40.92 o 
 -23   5  18        7.87       -3.21     21.74 o 
 -21   5  18        2.92       32.64     22.53 o 
 -19   5  18      487.78      598.86     35.88 o 
 -17   5  18       69.52       46.52     22.46 o 
 -15   5  18     1021.62     1080.49     62.33 o 
 -13   5  18      129.96      114.52     39.54 o 
 -11   5  18      669.35      744.45     38.52 o 
  -9   5  18     1510.97     1530.95     49.54 o 
  -7   5  18      754.97      727.46     38.68 o 
  -5   5  18      155.90      154.99     34.25 o 
  -3   5  18       81.14       47.28     24.12 o 
 -18   6  18       43.76        0.00     62.67 o 
 -16   6  18       96.81      123.37     25.97 o 
 -14   6  18      299.26      365.42     37.23 o 
 -12   6  18       19.93      -21.40     21.40 o 
 -10   6  18      143.77      138.19     28.91 o 
 -29   1  19      123.98      147.68     30.44 o 
 -27   1  19      475.54      541.47     39.93 o 
 -25   1  19       16.23      -10.72     24.01 o 
 -23   1  19      136.83       92.58     38.44 o 
 -21   1  19      102.10       83.96     25.79 o 
 -19   1  19      404.85      324.13     46.05 o 
 -17   1  19       20.48       55.02     23.45 o 
 -15   1  19        6.76       15.43     23.85 o 
 -13   1  19        0.12       32.14     21.95 o 
 -11   1  19      118.40       82.22     24.06 o 
  -9   1  19      269.11      235.39     27.89 o 
  -7   1  19       15.83      -16.09     25.08 o 
  -5   1  19      254.46      191.40     27.38 o 
  -3   1  19      473.79      375.82     33.61 o 
  -1   1  19       46.18       31.95     23.20 o 
   1   1  19      157.12      248.85     31.86 o 
 -28   2  19        2.49        3.40     28.63 o 
 -26   2  19      383.78      377.99     36.06 o 
 -24   2  19       63.85       48.99     26.88 o 
 -22   2  19       54.71       16.32     24.96 o 
 -20   2  19      208.65      208.86     29.64 o 
 -18   2  19      464.76      441.95     35.14 o 
 -16   2  19      723.81      787.26     63.63 o 
 -14   2  19      542.16      449.09     30.56 o 
 -12   2  19      249.41      236.17     25.67 o 
 -10   2  19      329.77      380.47     29.23 o 
  -8   2  19        4.23       29.11     20.40 o 
  -6   2  19       66.59       64.19     21.54 o 
  -4   2  19      268.75      350.13     29.28 o 
  -2   2  19       73.49      104.61     23.84 o 
   0   2  19        5.18       16.03     21.63 o 
 -27   3  19      254.74      293.55     34.04 o 
 -25   3  19       81.63       73.01     26.06 o 
 -23   3  19       36.98       19.18     24.81 o 
 -21   3  19        1.39      -24.04     24.04 o 
 -19   3  19       93.49       70.35     23.22 o 
 -17   3  19      121.22      117.09     24.41 o 
 -15   3  19      926.93      990.24     63.99 o 
 -13   3  19      124.27      156.37     32.50 o 
 -11   3  19       93.39      154.36     25.01 o 
  -9   3  19      471.88      502.36     33.02 o 
  -7   3  19      433.30      571.07     34.57 o 
  -5   3  19      704.85      934.88     41.31 o 
  -3   3  19       49.86       41.12     23.80 o 
  -1   3  19      163.18      213.20     28.10 o 
 -24   4  19        3.92       -3.19     24.80 o 
 -22   4  19        2.26      -17.56     23.94 o 
 -20   4  19       94.57      100.25     27.88 o 
 -18   4  19      202.56      216.30     31.14 o 
 -16   4  19      410.15      393.96     31.55 o 
 -14   4  19      441.15      513.08     34.22 o 
 -12   4  19       49.00       35.55     23.05 o 
 -10   4  19       25.59       33.17     23.89 o 
  -8   4  19      158.12      202.57     27.08 o 
  -6   4  19       96.99       78.91     27.99 o 
  -4   4  19       18.90      -21.30     21.30 o 
 -19   5  19      516.02      616.57     42.56 o 
 -17   5  19      417.69      527.07     40.45 o 
 -15   5  19       56.98       48.95     27.67 o 
 -13   5  19      642.61      659.64     37.84 o 
 -11   5  19      707.34      775.22     40.52 o 
  -9   5  19      624.52      718.62     39.97 o 
 -28   0  20      191.40      202.73     47.22 o 
 -26   0  20      185.48      174.69     80.47 o 
 -24   0  20      168.07       84.12     47.71 o 
 -22   0  20      190.45      187.66     88.30 o 
 -20   0  20      404.51      415.22     49.66 o 
 -18   0  20        3.51      -30.61     30.61 o 
 -16   0  20      364.14      358.92     46.76 o 
 -14   0  20       38.44       25.90     32.18 o 
 -12   0  20        1.09      -14.39     29.76 o 
 -10   0  20        4.92       26.67     32.72 o 
  -8   0  20      295.23      249.90     41.79 o 
  -6   0  20        0.10       30.24     51.27 o 
  -4   0  20       13.32       19.39     45.58 o 
  -2   0  20      156.32      236.30     64.80 o 
 -27   1  20       20.25       23.95     34.74 o 
 -25   1  20       66.48       28.24     26.66 o 
 -23   1  20        4.79      -15.80     24.53 o 
 -21   1  20      137.77       94.45     27.29 o 
 -19   1  20        0.86        8.35     22.86 o 
 -17   1  20        0.75      -24.67     24.67 o 
 -15   1  20      317.38      383.43     34.08 o 
 -13   1  20       62.55       65.52     25.90 o 
 -11   1  20        3.20       14.54     23.32 o 
  -9   1  20        8.70       11.83     21.93 o 
  -7   1  20      297.08      295.37     31.79 o 
  -5   1  20      281.45      312.62     32.04 o 
  -3   1  20       28.02       80.04     25.44 o 
 -26   2  20      104.77      168.57     35.24 o 
 -24   2  20      139.79      110.10     29.61 o 
 -22   2  20       69.54       36.39     27.24 o 
 -20   2  20       63.90       22.36     25.35 o 
 -18   2  20      370.94      351.62     35.77 o 
 -16   2  20      555.95      580.36     38.90 o 
 -14   2  20      103.75      111.86     26.60 o 
 -12   2  20     1041.10      929.83     45.95 o 
 -10   2  20      590.92      535.39     37.65 o 
  -8   2  20      320.53      292.27     31.86 o 
  -6   2  20       60.97       32.19     21.75 o 
  -4   2  20        5.38        5.71     21.31 o 
 -23   3  20      104.24      100.35     67.66 o 
 -21   3  20       94.93       94.31     25.13 o 
 -19   3  20       66.35       54.38     23.56 o 
 -17   3  20       95.18      116.80     25.62 o 
 -15   3  20      460.56      475.98     33.65 o 
 -13   3  20      500.03      663.19     37.05 o 
 -11   3  20     1284.24     1421.47     81.19 o 
  -9   3  20      102.94       56.25     26.13 o 
  -7   3  20        3.30       25.60     22.01 o 
  -5   3  20        4.95       15.82     22.38 o 
 -20   4  20        0.17      -20.41     24.88 o 
 -18   4  20        0.46      -31.89     31.89 o 
 -16   4  20      290.74      262.87     30.05 o 
 -14   4  20       50.34       36.91     28.35 o 
 -12   4  20     2118.07     2181.98     61.24 o 
 -10   4  20       49.18       60.14     24.37 o 
 -23   1  21      152.75      130.17     30.92 o 
 -21   1  21      606.40      682.38     59.16 o 
 -19   1  21      113.20       96.85     27.88 o 
 -17   1  21       52.18       51.48     26.15 o 
 -15   1  21      146.37      176.11     29.57 o 
 -13   1  21       12.81       -3.38     22.89 o 
 -11   1  21       42.49       44.99     24.96 o 
  -9   1  21        4.91       -0.62     22.50 o 
  -7   1  21       60.25       86.45     30.43 o 
 -22   2  21       39.92       34.49     27.19 o 
 -20   2  21        5.24      -17.41     24.00 o 
 -18   2  21      918.85      856.15     89.84 o 
 -16   2  21       35.61       67.27     26.50 o 
 -14   2  21      275.01      246.09     42.35 o 
 -12   2  21       73.73       12.71     23.77 o 
 -10   2  21      527.14      594.22     46.05 o 
  -8   2  21       77.92       56.15     26.28 o 
 -19   3  21       41.40       -4.56     37.52 o 
 -17   3  21      317.29      294.44     43.58 o 
 -15   3  21       75.27       50.91     26.69 o 
 -13   3  21       42.84       22.26     25.25 o 
 -18   0  22        0.05      -49.85     54.12 o 
 -16   0  22       43.30       30.94     36.50 o 
 -14   0  22        8.17       -4.27     52.70 o 
                                                 
